# Supplementary material for: TERT expression attenuates metabolic disorders in obese mice by promoting adipose stem and progenitor cell expansion and differentiation
Source: Mol Metab. 2025 Oct 3;102:102262. doi: 10.1016/j.molmet.2025.102262 (PMC12550303; doi:10.1016/j.molmet.2025.102262)
Supplement: Dataset 1 — Number of cells for each cell type and for each condition [file mmc2.xls]

## Sheet: Dataset_1
Condition	ASPC	SMC	Adipocytes	B-cells	Dendritic Cells	Endothelial	Macrophages	Male Epithelial	Mmesothelium	Monocytes	Pericytes	T-cells
p21+/Tert_HFD	1685	43	209	37	89	473	2834	0	243	240	112	55
p21+/-_HFD	2639	48	148	274	373	500	13174	443	450	364	222	179
p21+/-_SD	1145	383	929	100	31	185	1006	247	289	89	58	65
