# Supplementary material for: TERT expression attenuates metabolic disorders in obese mice by promoting adipose stem and progenitor cell expansion and differentiation
Source: Mol Metab. 2025 Oct 3;102:102262. doi: 10.1016/j.molmet.2025.102262 (PMC12550303; doi:10.1016/j.molmet.2025.102262)
Supplement: Dataset 2 — Gene expression in ASPC analyzed by snRNAseq [file mmc3.xls]

## Sheet: Dataset_2
	Gene	pval	FDR	logFC	PercentageIn	PercentageOut	ExpressionIn	ExpressionOut
0	Mageb18	1.5757639602259769e-149	7.422748689213052e-146	3.3328	0.5554896142433234	0.1023114816218264	1.0004751463607593	0.1575731677480416
1	Ghr	1.8394805842228326e-126	6.739448087129298e-123	1.0245281	0.944213649851632	0.8794998105342933	2.661078681684939	2.020706837044336
2	Tenm4	1.0263013742906166e-122	3.384126151585879e-119	2.9928253	0.5234421364985163	0.132247063281546	0.8966667908640383	0.1674885951272084
3	Taco1	2.4916862418414702e-120	6.846738511540054e-117	2.460044	0.5869436201780416	0.2417582417582417	1.1140516338144877	0.3162442374950517
4	Camk1d	3.832349451492763e-91	5.49425612232706e-88	1.3322247	0.7537091988130564	0.5691549829480864	1.6224653555145254	0.9611341123493706
5	Thsd7a	5.4613151159469016e-76	5.627543894788536e-73	1.1775116	0.8534124629080119	0.742326638878363	2.4728324991169	1.7577846736362466
6	Rbpj	2.9429576285871716e-75	2.854149554265688e-72	0.98366094	0.7940652818991097	0.7059492231906025	1.7523961950197275	1.2271109315393325
7	Sorbs1	1.3110904799428684e-67	1.0807974371409036e-64	1.7927077	0.5121661721068249	0.2546419098143236	0.8869681149904436	0.3450733439774449
8	Nova1	1.2483274317623498e-63	8.948336681506896e-61	0.82037073	0.8267062314540059	0.7893141341417204	2.070514918347832	1.5940833923279123
9	Nckap5	8.681521191160194e-60	5.61302901484934e-57	1.1212167	0.7210682492581603	0.5778704054566124	1.6505108535950257	1.0767745212795057
10	Fry	5.039811663900452e-55	2.596605465710211e-52	2.1023598	0.4142433234421365	0.156498673740053	0.7021754307134289	0.2127707536219679
11	Zfand3	5.007874571317007e-54	2.464621733053836e-51	0.51392955	0.9044510385756676	0.8992042440318302	2.2749801413476	1.9618023605995012
12	Mir6236	6.747355686974789e-54	3.271872153269216e-51	1.4648945	0.7044510385756677	0.5805229253505115	1.7133807790627769	0.9735982974947048
13	Car3	1.5638053744258182e-50	6.78485768635749e-48	2.8434794	0.3353115727002967	0.0788177339901477	0.5386123300729487	0.0947879964438068
14	Pid1	1.6611386751367877e-50	7.113556710903952e-48	0.91501266	0.8201780415430268	0.7343690791966654	2.056054021982621	1.5291600301869588
15	Asap1	3.329330223194923e-42	1.1555929976803092e-39	0.50169075	0.8813056379821959	0.874573702159909	2.1983169234573867	1.8956953744665013
16	Atrnl1	6.013125021760187e-40	1.94389004379922e-37	0.61823106	0.8255192878338279	0.7862826828344069	1.971972702475752	1.6152669788826877
17	Dock4	6.144411255621697e-40	1.9670467644938827e-37	0.873915	0.7299703264094956	0.6491095111784767	1.7266289489152546	1.258994902525487
18	Antxr2	1.6890068683545635e-38	4.972617185457445e-36	0.60243785	0.8237388724035608	0.7965138309965896	1.9722222780508785	1.624279598506298
19	Adamts12	1.1262988816410268e-37	3.2865999401089566e-35	0.66408503	0.8504451038575668	0.8143236074270557	2.223925640887824	1.8249379332448508
20	Igf1r	7.620456420882821e-36	2.1294655086626284e-33	0.65135264	0.7299703264094956	0.6945812807881774	1.579049176289526	1.238793711364164
21	Npr3	3.9306315723829146e-35	1.0623659464570019e-32	2.329674	0.3056379821958457	0.0939749905267146	0.4774309880657908	0.1148723701087912
22	Utrn	7.76732337641707e-35	2.048957768111812e-32	0.495529	0.8189910979228486	0.8207654414550967	1.9617255232892656	1.6742811205466015
23	Gm54318	1.1948147369935822e-33	3.03060162597126e-31	2.4655836	0.2991097922848664	0.094732853353543	0.6191398007041095	0.1442863447636158
24	Dchs2	1.2940522683010673e-33	3.257257976714457e-31	1.8262515	0.3667655786350148	0.1822660098522167	0.7395774658659884	0.2691108099964183
25	Lncpint	1.0789388310500767e-31	2.5054175362707909e-29	0.4459294	0.8890207715133531	0.8707843880257673	2.183755011336446	1.9146395810383752
26	Epb41l2	2.0642166102935216e-31	4.7598236718754246e-29	0.39882487	0.8587537091988131	0.8628268283440698	2.052607792267269	1.8162364599147147
27	Ltbp1	6.925401839992208e-31	1.5534571447068235e-28	0.6884468	0.7744807121661721	0.6930655551345206	1.8451197795573004	1.460165227601418
28	Gnaq	2.1169200203496037e-30	4.6535547167338545e-28	0.40559548	0.8415430267062315	0.8431223948465327	1.904510526846637	1.6705780377902264
29	Chrm3	5.207724714697823e-29	1.1007661201438846e-26	1.9531975	0.316320474777448	0.1269420234937476	0.7191256645850851	0.2404619823888975
30	Rbfox2	8.644869853601834e-29	1.8156429207176236e-26	0.39435995	0.8219584569732937	0.8332701780977643	1.859254917367728	1.6337176388376564
31	Plcb1	1.1812924686730752e-27	2.332451368983592e-25	1.226235	0.4320474777448071	0.2660098522167488	0.7770591092457054	0.406970813291691
32	Prr16	3.6175269189245004e-27	6.895048128590547e-25	2.214097	0.2688427299703264	0.0784388025767336	0.4646629423325926	0.1199815871195547
33	Acsl1	7.35065269004719e-27	1.369380914133424e-24	1.7389386	0.3216617210682492	0.1508147025388404	0.5048333581950815	0.1796041908925622
34	Eif4g3	7.425768558719051e-25	1.2002808453686372e-22	0.42056465	0.7483679525222552	0.7620310723759	1.5793444440744877	1.3552639403322522
35	Psd3	2.933068733201219e-24	4.540610723407372e-22	0.37482002	0.8830860534124629	0.8938992042440318	2.3154114650783626	2.0844749499035284
36	Zbtb16	5.3496735484436515e-24	8.091749338824815e-22	0.59129757	0.7643916913946588	0.6945812807881774	1.713857373726598	1.391347001713538
37	Arhgap24	5.5630092625189555e-24	8.35707416318058e-22	0.5083353	0.8706231454005935	0.8620689655172413	2.7169396188652337	2.392117333954176
38	Arhgef3	2.1562181780102177e-23	3.145979566447297e-21	0.82015336	0.5590504451038576	0.4486547934823797	1.0877692586257877	0.7487895844677942
39	Kirrel	3.387496227952749e-22	4.634825751888545e-20	0.6437531	0.6023738872403561	0.5543766578249337	1.1164765681435032	0.8392807559633761
40	Kazn	5.253391000318222e-22	7.070421014060941e-20	1.0481234	0.5050445103857567	0.4065934065934066	1.119501141479457	0.6920554210332239
41	F13a1	1.5350478652736759e-21	2.0492578262969311e-19	1.508902	0.3109792284866469	0.1580143993937097	0.494324160077419	0.2026696957636369
42	Sgcd	3.618288903106883e-21	4.753364872153242e-19	0.6906597	0.6688427299703265	0.5467980295566502	1.445125968595467	1.1015702269675334
43	Abca8a	1.1932046446383225e-19	1.4626293662566557e-17	0.69043195	0.6504451038575668	0.625615763546798	1.7050827688562682	1.3322731672197874
44	Ddr2	1.5441842271762058e-19	1.8788904319892324e-17	0.31399515	0.8878338278931751	0.896551724137931	2.300635040440948	2.1070601723160207
45	Ehbp1	1.7827048041695101e-19	2.1532200810507486e-17	0.30613115	0.857566765578635	0.8741947707464949	2.1337239930534446	1.9491328108436967
46	Prkd1	3.5053762044900367e-19	4.128081248816232e-17	0.75260806	0.541839762611276	0.4524441076165214	1.0534582595621411	0.7459514978677725
47	Gli3	4.460282089382566e-19	5.215366723946834e-17	0.3689998	0.7632047477744807	0.7756726032588102	1.6273329172155262	1.4272401096450416
48	Dennd1a	5.909019418287947e-19	6.742765318226824e-17	0.2586326	0.8255192878338279	0.8620689655172413	1.879214960990225	1.7294875022287772
49	Hnrnph1	6.390547891049631e-19	7.191874612951211e-17	0.41181582	0.6682492581602374	0.6820765441455097	1.2494843317555888	1.0545141623525485
50	Pdzd2	8.506171864834035e-19	9.443855591617422e-17	0.8130252	0.5074183976261127	0.4270557029177719	0.9454517855503412	0.6396867076810313
51	Exoc6b	1.3304943789876384e-18	1.433716393880339e-16	0.29638055	0.8047477744807122	0.82834406972338	1.7831255651506006	1.6153130482417175
52	Add3	1.3386660062791646e-18	1.437823221206813e-16	0.3962202	0.7531157270029674	0.7593785524820008	1.6883480186060833	1.4704814227788612
53	Lhfp	2.103015473596931e-18	2.229737370623318e-16	0.36544073	0.8302670623145401	0.8291019325502084	2.0700476244603387	1.8524719668394032
54	Prex2	2.3656807121181777e-18	2.500190891070025e-16	1.2901101	0.3329376854599407	0.2000757862826828	0.617033002105832	0.2993492431263227
55	Atp2b4	2.668039877304714e-18	2.81073312825066e-16	1.1245106	0.3756676557863501	0.2607048124289504	0.6250638842766497	0.3352445601128688
56	Diaph2	2.9083967074727508e-18	3.044491207371634e-16	0.2326375	0.8587537091988131	0.8882152330428192	2.1195052965040486	1.979049182702872
57	Trps1	3.224322427551885e-18	3.353905606501446e-16	0.4467177	0.7744807121661721	0.7434634331186055	1.7432937689802652	1.4952115904502208
58	Ablim1	4.8167926749397005e-18	4.917304076268163e-16	0.478719	0.7400593471810089	0.7093596059113301	1.5976922424924669	1.3424888343033117
59	Smpd3	5.2101385560184976e-18	5.302347276274365e-16	1.2829149	0.373293768545994	0.2504736642667677	0.8562009241275748	0.4424576110329133
60	Ctcflos	1.0946123129551969e-17	1.0937498911328686e-15	2.8812864	0.1875370919881305	0.0359984842743463	0.2886740546263068	0.044418586379135
61	Plcl1	1.2925472167605327e-16	1.174117132932832e-14	0.5527025	0.6664688427299703	0.6301629405077681	1.5235435235842905	1.2373303523257826
62	Ntn1	1.3478714992841495e-16	1.2210086488295481e-14	0.8511018	0.4504451038575667	0.3565744600227359	0.8209367916327927	0.5338556745257023
63	Tns1	3.1749585756627313e-16	2.8067314765121416e-14	0.45303595	0.6664688427299703	0.6566881394467602	1.324013871206038	1.1036258911605166
64	Morrbid	5.519944403662801e-16	4.7898591254309777e-14	0.6074095	0.5952522255192878	0.5479348237968927	1.2944445970523903	1.007488783833499
65	Csgalnact1	1.3393288948791929e-15	1.1382224479316108e-13	0.5976247	0.5839762611275965	0.5687760515346723	1.2874100095058565	1.0056354465575597
66	Bckdhb	1.6558264163268449e-15	1.3892931361822238e-13	0.88084984	0.4142433234421365	0.3232284956422887	0.6819511229540594	0.4258919151730758
67	Cdk8	1.8246523992126318e-15	1.5270580764374954e-13	0.4847094	0.6676557863501483	0.6726032588101554	1.422073546078888	1.1780553675239558
68	Mbnl1	5.374202703966291e-15	4.2907738489245633e-13	0.22202145	0.8344213649851632	0.8741947707464949	1.9286197147489028	1.7986196253678128
69	Gm47283	6.1506959543932976e-15	4.863622263792916e-13	0.9732292	0.3816023738872403	0.2857142857142857	0.6315549458444601	0.3705368949692024
70	Tbc1d4	8.438580721933118e-15	6.625089541071968e-13	0.5844113	0.5952522255192878	0.550587343690792	1.2413042997098194	0.971047478575022
71	Aff3	1.7657371194130323e-14	1.3415533588830722e-12	0.91634095	0.3863501483679525	0.281924971580144	0.7090928310998564	0.4362427454664345
72	Gphn	1.8205206942221452e-14	1.3799965372708284e-12	0.25808725	0.8231454005934719	0.8465327775672603	1.895643315965724	1.7457534425956542
73	Tshr	1.902328427134763e-14	1.4288696482082389e-12	3.087444	0.1614243323442136	0.0246305418719211	0.2470918169280934	0.0324444450387865
74	Rftn1	2.866828831035607e-14	2.129072384562345e-12	0.33373827	0.7020771513353116	0.7294429708222812	1.533523155262924	1.3568336233723028
75	Eepd1	3.412172929715522e-14	2.5170691316429447e-12	1.9713306	0.202373887240356	0.0708601743084501	0.3051136133336125	0.0870809566214756
76	Prkar2b	8.56718852286519e-14	6.1013925346210956e-12	1.8134134	0.2124629080118694	0.0852595680181887	0.3255984478451055	0.1039085256747594
77	Dst	8.608710859989279e-14	6.1045942343502464e-12	0.21178716	0.7756676557863501	0.8211443728685108	1.6822422626608584	1.5644223963187285
78	Niban1	8.829342233910026e-14	6.220913051729684e-12	0.47932142	0.627893175074184	0.6081849185297461	1.2539530703153403	1.0282888823099685
79	Akt3	1.8413597802963932e-13	1.2728930271591883e-11	0.2466037	0.7501483679525223	0.797271693823418	1.6561515046929811	1.52018111791164
80	Dip2c	1.940361440351444e-13	1.3385246471579188e-11	0.22764705	0.8379821958456973	0.8575217885562714	1.964879825719134	1.8307632432750225
81	Scara5	2.0730397379674179e-13	1.427064975359867e-11	0.5032232	0.6658753709198814	0.6059113300492611	1.4592914779632875	1.2030617317008334
82	Pde3b	6.437637893184214e-13	4.1622484684285537e-11	1.1872011	0.28486646884273	0.1731716559302766	0.4512810640445077	0.2235110322071885
83	Smoc2	8.39203550586002e-13	5.383637719265142e-11	0.8714579	0.4035608308605341	0.3122394846532778	0.8195156419857287	0.527002220889297
84	Tom1l2	1.978811086822708e-12	1.2218973179193248e-10	0.47516087	0.5768545994065282	0.5774914740431982	1.0525239596668778	0.8508192832098889
85	Ssh2	2.89069783058264e-12	1.7684205986202592e-10	0.3495529	0.7044510385756677	0.7086017430845017	1.4866766848559587	1.3045344234136969
86	Ptprm	3.51037502760785e-12	2.1277776867709783e-10	0.33855107	0.6985163204747774	0.6919287608942781	1.3978942619583972	1.2265403009458586
87	Arhgef28	6.395737350201397e-12	3.712226317551845e-10	0.64877135	0.4973293768545994	0.4592648730579765	0.9927610706989276	0.734027451197663
88	Ust	6.405825118842117e-12	3.712226317551845e-10	0.22550172	0.8510385756676558	0.8798787419477074	2.1387885237036737	2.0022160751232234
89	Cav1	6.4305498010168116e-12	3.7200166515566384e-10	1.4049888	0.2391691394658753	0.1269420234937476	0.3781365779699423	0.1600251645866368
90	Plcb4	7.553248764305107e-12	4.3164787652373757e-10	0.31390834	0.7151335311572701	0.7298219022356953	1.5135455849449508	1.3480852120682931
91	Arhgap10	8.259350706571944e-12	4.687501380352897e-10	0.23466654	0.7685459940652819	0.8033345964380447	1.6238599424596216	1.4954300709239774
92	Esyt2	2.8532961516288748e-11	1.5298306878668375e-09	0.26520222	0.685459940652819	0.729064039408867	1.3856333390870594	1.2510606329101357
93	Gulp1	3.811895700678093e-11	2.011095181346551e-09	0.29282638	0.7976261127596439	0.8029556650246306	1.858701420914864	1.6902061983774603
94	Adk	4.845236319396009e-11	2.527956050565886e-09	0.3290915	0.6813056379821959	0.6998863205759758	1.3892357102999566	1.2230376128964815
95	Tcf12	4.887308506610908e-11	2.545878526018769e-09	0.15776803	0.8427299703264095	0.8840469874952633	1.930197695088615	1.837472168364933
96	Ncoa1	4.901686074401459e-11	2.5493406406516357e-09	0.26375684	0.7020771513353116	0.7434634331186055	1.4363600620754509	1.300136251886523
97	Sox6	7.733953147018497e-11	3.932686544672669e-09	2.284297	0.1596439169139465	0.0450928381962864	0.2423836045363026	0.0547781837333484
98	Hmcn2	8.137854436862227e-11	4.1219295268985415e-09	0.854506	0.3768545994065282	0.2925350511557408	0.8257860371448724	0.5364597504490718
99	Mcu	1.0537963626956976e-10	5.241007732055494e-09	0.32260412	0.6884272997032641	0.7021599090564608	1.4433853378811894	1.277258869955681
100	Heg1	1.3540930156022343e-10	6.624608768021969e-09	0.22241694	0.8462908011869437	0.8829101932550208	2.275322192252284	2.1381388018994385
101	Cp	1.5105267231474858e-10	7.324721789568413e-09	0.61497	0.4991097922848664	0.4460022735884805	0.984182046537767	0.7391175305707182
102	Arntl	2.0949703599644583e-10	9.910983163481789e-09	1.0231047	0.2884272997032641	0.1947707464948844	0.4543681525113612	0.2492165734556345
103	Chd9	2.646187496282658e-10	1.2237782118152085e-08	0.14298971	0.858160237388724	0.8912466843501327	2.0394804147587138	1.953831314297662
104	Frmd6	7.057985263632046e-10	3.070316702941994e-08	0.3368321	0.6813056379821959	0.7010231148162183	1.4164894478185783	1.244852812670213
105	Cdh13	7.706531380734955e-10	3.3261147349261045e-08	1.2933452	0.2089020771513353	0.099280030314513	0.3927722931965015	0.1792192182805464
106	Man1a	1.1823872579173946e-09	4.9729639595112475e-08	0.25746328	0.8148367952522255	0.8226600985221675	1.9407833729145236	1.7899912866894232
107	Rgl1	1.2366357447447291e-09	5.1681656587088345e-08	0.32294077	0.6344213649851632	0.6491095111784767	1.2286687369269704	1.075679945175444
108	Gm4876	1.2769191842588135e-09	5.31630469466542e-08	1.8438382	0.1685459940652819	0.0629026146267525	0.2518018931479786	0.0767469679332196
109	Negr1	1.4077799425624523e-09	5.7808388326344095e-08	0.58428824	0.5026706231454006	0.4206138688897309	1.056089265504098	0.8112210733967783
110	Abi3bp	1.6287806401075746e-09	6.614213402328469e-08	0.30524904	0.7649851632047477	0.7555892383478591	1.7379025240489192	1.5669292326904365
111	Lpgat1	1.7800135440839123e-09	7.201738233450666e-08	0.6387477	0.428486646884273	0.3740053050397878	0.6985866843490642	0.5003367234474129
112	Fyn	2.0096766899240524e-09	7.974377758550627e-08	0.29135406	0.6777448071216617	0.7055702917771883	1.4230336419440284	1.273607417395358
113	Pcsk6	2.8005641570691262e-09	1.0889835202263844e-07	0.72460145	0.3958456973293768	0.3179234558544903	0.8058412777415365	0.5593549938385045
114	Lnpep	3.6636568157420304e-09	1.3917675097036602e-07	0.24776432	0.6652818991097923	0.7074649488442591	1.2818848058846786	1.160837503378494
115	Abca8b	4.077773847835853e-09	1.5402120831447817e-07	0.83336735	0.3649851632047478	0.3050397877984085	0.7024242675578473	0.4521445813031776
116	Pparg	5.244669896800991e-09	1.943120732327145e-07	0.6711118	0.3851632047477745	0.3103448275862069	0.6568571864650645	0.4594846373572648
117	Amph	5.389281473144937e-09	1.989990675201357e-07	1.414312	0.2089020771513353	0.1140583554376657	0.3745864178995689	0.1574155257470139
118	A530053G22Rik	6.697509104732841e-09	2.440261494137687e-07	2.1486607	0.1382789317507418	0.0344827586206896	0.2032952260084378	0.0495901736746431
119	Ncoa2	1.0571022737402546e-08	3.748052728420554e-07	0.28435943	0.6350148367952523	0.6604774535809018	1.204233672817918	1.070428275998103
120	Nnat	1.852979041781973e-08	6.325065313014367e-07	1.2941318	0.2118694362017804	0.121258052292535	0.3316636800410812	0.1487423840093217
121	Cachd1	2.079549159225791e-08	7.040149278882056e-07	0.5074312	0.4789317507418397	0.4524441076165214	0.823401495410584	0.6414357597941065
122	Enox1	3.4130428119077466e-08	1.1164848579349806e-06	0.25641724	0.6943620178041543	0.7139067828723001	1.4931935158125946	1.3582279797824568
123	Lars2	3.51914415989332e-08	1.1477770477578864e-06	0.7373944	0.3744807121661721	0.3308071239105722	0.6274109184308081	0.4210088232405488
124	Mctp1	6.280094067889237e-08	1.970312291099712e-06	0.8484402	0.284272997032641	0.2042440318302387	0.4398926240088474	0.2676369889714178
125	Htra3	6.877659152017059e-08	2.149610738185881e-06	0.36819166	0.5839762611275965	0.5869647593785525	1.1275203094941932	0.9622870265243836
126	Ankef1	8.739140949091244e-08	2.670662035730627e-06	2.4242775	0.1270029673590504	0.0322091701402046	0.1844965454836932	0.0370523704200457
127	Acvr1c	9.148709755902667e-08	2.7829294787005027e-06	3.0865402	0.114540059347181	0.0193255020841227	0.1733952355348192	0.022044311526015
128	Tmtc1	9.642968116502365e-08	2.920613052453084e-06	0.4117179	0.5762611275964392	0.5509662751042061	1.1849499313214005	0.9957727195244384
129	Frmd4b	9.645622654580601e-08	2.920613052453084e-06	0.26949346	0.6759643916913947	0.70481242895036	1.4363743986563162	1.297258696812155
130	Col6a6	9.658905959213796e-08	2.921951973386383e-06	0.6629494	0.3744807121661721	0.3088291019325502	0.7124168636309178	0.5045033176181806
131	Crim1	1.197451256784759e-07	3.560392943302132e-06	0.92209566	0.2718100890207715	0.1959075407351269	0.4386316900068159	0.2550810954239882
132	Cidec	1.2650180967494068e-07	3.7343515418276576e-06	1.8541156	0.1465875370919881	0.0545661235316407	0.2237965897380977	0.0670756830135703
133	Magi1	1.4167720907042774e-07	4.145221199545948e-06	0.5520091	0.4391691394658754	0.381205001894657	0.7907988969781238	0.5999354916714573
134	Stxbp6	1.458566443866641e-07	4.244904670790698e-06	0.6629911	0.3685459940652819	0.3027661993179235	0.7244801157076226	0.5138840363655908
135	Snrnp70	1.5326176711503892e-07	4.437522979814921e-06	0.2665449	0.6201780415430267	0.6589617279272452	1.1380438986557284	1.0162881334496725
136	Slco3a1	1.922081643773355e-07	5.455379798087154e-06	0.3211829	0.6385756676557863	0.6468359226979916	1.371853501951696	1.2105523882857454
137	Tnxb	3.335064981114116e-07	9.088465511343543e-06	0.15294021	0.8385756676557864	0.8624478969306556	1.9673064854633984	1.8768133468390744
138	2210408F21Rik	3.581965760453051e-07	9.697187108799582e-06	0.28599006	0.629080118694362	0.6456991284577491	1.2341390345623686	1.0977715484895112
139	Gmds	3.918884649122091e-07	1.0531483489824926e-05	0.3819939	0.5400593471810089	0.5486926866237211	1.068761954430903	0.9030226225028384
140	Ube2h	4.492347647718776e-07	1.192678513171328e-05	0.31234267	0.5833827893175074	0.6059113300492611	1.0859108085853717	0.9478565538271304
141	Dapk1	5.135650401929746e-07	1.3498727185296654e-05	0.2531495	0.7086053412462908	0.7199696854869269	1.4974184407291162	1.3639618648988243
142	Elmo1	5.645897538199827e-07	1.471682414423724e-05	0.40231797	0.5234421364985163	0.5081470253884047	0.9613803259856066	0.7985004866324388
143	Cadps	7.068817605153946e-07	1.806877455134467e-05	1.599273	0.1477744807121661	0.0602500947328533	0.2695519631275428	0.0972247210624304
144	Eya2	7.837130775211249e-07	1.984804532886449e-05	0.28670415	0.6077151335311572	0.6294050776809398	1.1914743814014324	1.0573952857748374
145	Ankrd44	8.373022127901204e-07	2.1097219067130302e-05	0.52011645	0.4267062314540059	0.3978779840848806	0.745212878439157	0.5720250590910996
146	Agap1	9.940815002246437e-07	2.4720093053097583e-05	0.2836063	0.6094955489614243	0.6400151572565366	1.204824531055965	1.0713260831645373
147	Abca6	1.0128026760601874e-06	2.5091025875588748e-05	0.59068614	0.4059347181008902	0.3709738537324744	0.7148790214180736	0.5266225675655083
148	Ank2	1.0839132434024992e-06	2.6672354692502997e-05	0.14166763	0.7827893175074184	0.8306176582038651	1.8602549842238327	1.7779890362276152
149	Mllt10	1.4377069837656848e-06	3.4477781878319775e-05	0.16624348	0.7050445103857567	0.7491474043198181	1.3989563908903906	1.3134286799944086
150	Gsn	1.601894258124558e-06	3.805537555288125e-05	0.21713825	0.7222551928783383	0.7548313755210307	1.5774997648332745	1.459980182042153
151	Dpyd	1.6211787177921042e-06	3.8458091396026506e-05	0.6561788	0.3489614243323442	0.2857142857142857	0.6793998878755834	0.4807143803830276
152	Thrb	1.7349593416716494e-06	4.100971278299712e-05	0.45391458	0.4813056379821958	0.4505494505494505	0.9322506915032002	0.7535138021955518
153	Gpc3	1.774636832490117e-06	4.182764468515305e-05	0.6657457	0.3566765578635015	0.2978400909435392	0.7358960186294754	0.5220182981480687
154	Immp2l	1.7828091072038018e-06	4.193034771821552e-05	0.5008534	0.4462908011869436	0.3849943160287988	0.8701246040262681	0.6832606255781077
155	Lamc1	2.0837283942499555e-06	4.842062020577733e-05	0.15595645	0.8023738872403561	0.8419856006062902	1.9341582975063356	1.8424242141202731
156	Scn7a	2.236460234391604e-06	5.167837404963472e-05	0.28117728	0.6183976261127596	0.6449412656309208	1.25017901490433	1.1150974233104147
157	Ptchd4	2.597102639645096e-06	5.938756063776518e-05	3.5735283	0.0949554896142433	0.0106100795755968	0.1646592260338156	0.0149227273952476
158	Gm33869	3.1892487112447024e-06	7.153897075141688e-05	0.7983278	0.2943620178041543	0.2413793103448276	0.461235232599739	0.2904113144909144
159	Kmt2c	3.237964404215639e-06	7.253304229932506e-05	0.1543065	0.714540059347181	0.757862826828344	1.4065549156300852	1.3268778876974658
160	Rsu1	3.91937337021655e-06	8.604355360154495e-05	0.26884434	0.5940652818991098	0.6180371352785146	1.1089236705606924	0.9879696845850122
161	Wwox	5.848802840134039e-06	0.0001233110133315	0.1957166	0.7816023738872404	0.8044713906782872	1.988747729701796	1.8727779399868276
162	Ogt	6.827468104172796e-06	0.000141323875246	0.12064321	0.713946587537092	0.7760515346722243	1.4128808237250634	1.35026783835294
163	Pan3	7.013950720093983e-06	0.0001445487569027	0.11719541	0.7181008902077152	0.7722622205380826	1.4563013385487162	1.3946012970862314
164	Qki	7.483518250817647e-06	0.0001532680315543	0.11855091	0.7264094955489614	0.7877984084880637	1.473065461889705	1.4103334563047276
165	Nisch	8.565549267120258e-06	0.0001725755268071	0.1655084	0.6789317507418398	0.726790450928382	1.2773355364160264	1.1959410160290098
166	Col5a3	8.90769068932912e-06	0.0001786631343004	0.2961346	0.5928783382789318	0.6290261462675256	1.211246408738317	1.0716378950565817
167	Zfp521	9.463558663979738e-06	0.0001886598935249	0.11929543	0.8089020771513353	0.8522167487684729	1.98410192211512	1.9131963642290528
168	A830012C17Rik	1.0006713050396223e-05	0.0001991317779865	1.1912186	0.1816023738872403	0.1098901098901098	0.3140776993964526	0.1497944851223786
169	Gas7	1.0216276617527856e-05	0.0002028124654944	0.2550799	0.7020771513353116	0.7313376278893521	1.738721536651186	1.5953381448310424
170	Pcx	1.0403601923556756e-05	0.0002057878643235	1.7170736	0.1281899109792285	0.0511557408109132	0.1886908582532531	0.06125051414143
171	Nrg4	1.0454106624568814e-05	0.000206574793823	2.4130704	0.1038575667655786	0.0253884046987495	0.1532970125203064	0.0306317409876244
172	Osbpl9	1.1147715756815616e-05	0.0002188004639078	0.24886987	0.5899109792284867	0.6150056839712013	1.0950356713729852	0.9836118046544704
173	Gm21992	1.162095734894701e-05	0.0002261353284129	0.3978448	0.4724035608308605	0.4721485411140583	0.7925551972187116	0.6510984243178131
174	Klf12	1.3320048683572532e-05	0.0002546756295775	0.3707053	0.5097922848664689	0.4967790829859795	0.9750203714489416	0.8228858413654847
175	Ptprk	1.4235802072950591e-05	0.0002700870756924	0.8493152	0.2231454005934718	0.1527093596059113	0.3726180793987579	0.2236400727354622
176	Gm42906	1.5725472015085667e-05	0.0002949554688426	2.6487055	0.0997032640949554	0.0231148162182644	0.1569515538435996	0.0267383108934022
177	Gm16168	1.6607672572083305e-05	0.0003088671152802	1.9576358	0.1133531157270029	0.0371352785145888	0.1689413295419058	0.046295481121642
178	Stim1	1.6976083328066603e-05	0.0003151854570155	0.28074598	0.5821958456973294	0.5994694960212201	1.119099536478109	0.9923052256664936
179	Wnk1	1.7065307518770685e-05	0.0003163077291309	0.060227	0.7833827893175074	0.848048503220917	1.6759680426429922	1.642167403472342
180	Nhsl1	1.8065557534974596e-05	0.000332975793269	0.39047053	0.5198813056379822	0.5289882531261841	1.0771634631007982	0.907127082551023
181	Ttc28	2.314987943171e-05	0.0004132886434115	0.0786873	0.7910979228486646	0.8412277377794619	1.766829646079315	1.7218208044929642
182	Sgip1	2.4193914898101567e-05	0.0004293703712863	0.9137993	0.2255192878338278	0.1629405077680939	0.4334252549367493	0.2530658752364121
183	Map4k4	2.428795793648564e-05	0.000430807490585	0.19342269	0.6522255192878338	0.6968548692686624	1.2738036964670103	1.1790875439501598
184	Dmd	2.7123616935292645e-05	0.0004754780142606	0.46632314	0.4225519287833827	0.4016672982190223	0.7391045519210682	0.5832697579894959
185	Wipf1	2.9801197891235687e-05	0.0005169198838851	0.1401605	0.7097922848664688	0.7559681697612732	1.4640490329471054	1.3902218226217369
186	Asap3	3.0123296299224257e-05	0.0005222321620245	0.46677116	0.4172106824925816	0.4107616521409625	0.7167522316308333	0.5642615355875125
187	Fars2	3.587363766121606e-05	0.0006094267533441	0.25566658	0.5590504451038576	0.581659719590754	0.993469743060561	0.8855894548665483
188	Gnai1	3.842254060654748e-05	0.000646400435694	1.3071768	0.1459940652818991	0.075028419856006	0.2249045287029717	0.0970523378692842
189	Rabgap1l	4.3517327540973765e-05	0.0007207133894204	0.14316113	0.7198813056379822	0.7593785524820008	1.508198046027165	1.4317912031560476
190	Fap	4.6840991472296135e-05	0.0007695739176918	0.28705838	0.5946587537091989	0.627889352027283	1.284323848715831	1.1445109007211625
191	Phldb1	4.797910681115061e-05	0.0007874878387211	0.4230428	0.43026706231454	0.422887457370216	0.7192637528972835	0.5795983135395064
192	Ngf	5.732278306556736e-05	0.0009211313103333	0.69500154	0.2712166172106825	0.2148541114058355	0.481184738295741	0.3233420323287799
193	Pcsk5	5.8672770089826485e-05	0.0009392626086396	0.3355297	0.5477744807121662	0.535051155740811	1.1487528010218055	0.9959272217769092
194	Trhde	6.17468663612778e-05	0.0009826453529907	3.4140573	0.0807121661721068	0.0087154225085259	0.1196259744567261	0.0118508986185038
195	Dlg2	6.202810554786314e-05	0.0009866448395249	0.67223513	0.2967359050445103	0.2474422129594543	0.554580235106274	0.3819468511362915
196	Tll2	6.26339048651066e-05	0.0009943622431497	2.5005095	0.0943620178041543	0.0231148162182644	0.1738402927054147	0.033001364162435
197	Hivep2	6.92003147089296e-05	0.0010886503708073	0.12546387	0.8706231454005935	0.8848048503220917	2.1909962477845126	2.1141385252674727
198	Pamr1	7.232951434394746e-05	0.0011303286284252	0.44340867	0.429673590504451	0.4187192118226601	0.7854790263526419	0.6300277355693737
199	Pard3	7.477450164484882e-05	0.0011652242047434	0.05606179	0.7768545994065282	0.8317544524441076	1.684730152657587	1.6531942269004145
200	Ptprd	7.506053551029583e-05	0.0011691290023223	0.54516757	0.31513353115727	0.2614626752557787	0.5545952857117281	0.4107695937481893
201	Hsd11b1	8.228241654179315e-05	0.0012672491373419	1.4177386	0.1287833827893175	0.0602500947328533	0.2063287049730544	0.0822923588687067
202	Kansl1	9.294203125371495e-05	0.0014135260372767	0.042064395	0.8035608308605341	0.8647214854111406	1.7708135655159525	1.7466794946231925
203	Srgap2	0.0001014352723053	0.0015293674755353	0.044522528	0.7632047477744807	0.8328912466843501	1.6289928881051656	1.604260378684803
204	Itgbl1	0.0001015710047871	0.0015307140364958	0.43847424	0.51513353115727	0.5024630541871922	1.322048424003086	1.1085873357151437
205	Mecom	0.0001024679875331	0.0015421174901503	1.5529748	0.116320474777448	0.0477453580901856	0.1812596113262604	0.0655323206073242
206	Sbf2	0.0001304756040913	0.0019121344752477	0.033249002	0.8059347181008902	0.867752936718454	1.793570427933209	1.774395121121116
207	Aff2	0.0001375570838631	0.0020052198423092	0.33839577	0.5305637982195845	0.5395983327017809	1.144243521372179	0.9905150351515598
208	Il6ra	0.0001512080004096	0.0021753632659278	0.5511944	0.3335311572700297	0.3004926108374384	0.5394548693601939	0.3974357306024198
209	Spop	0.0001560923023645	0.0022358764457722	0.1687512	0.6183976261127596	0.669571807502842	1.1748130446869944	1.0954543806669526
210	Angpt1	0.0001563509632766	0.0022386090590894	0.5948234	0.3181008902077151	0.2758620689655172	0.6177009560347362	0.4484553921424324
211	Arhgap21	0.0001815720301271	0.002547726009112	0.1792934	0.6379821958456974	0.6832133383857522	1.2126001988702757	1.12692643398683
212	Abcd2	0.0001880809539653	0.0026312182333702	1.090454	0.1661721068249258	0.1061007957559681	0.2562459785477419	0.1285341678405811
213	Aldh1a1	0.0002359394031701	0.0032295001577967	0.1884951	0.7044510385756677	0.7396741189844638	1.6215426644930455	1.5180933766544524
214	Tspan5	0.0002390883622435	0.0032671776446818	0.13695398	0.7293768545994065	0.7646835922697992	1.5868470197991045	1.5120842933352612
215	Irs1	0.0002474660143002	0.0033732717468119	0.5046345	0.3620178041543027	0.3399014778325123	0.6225987983433087	0.475498139771597
216	Cdo1	0.0002498801366762	0.0033991533113703	1.9900502	0.1014836795252225	0.037514209928003	0.1542424995806484	0.0411246582326998
217	Bcar3	0.0002544151324365	0.0034537194635493	0.7903665	0.2124629080118694	0.1576354679802955	0.3182449059245906	0.1961077092398864
218	Lims1	0.0002716332327935	0.0036528687675921	0.17055692	0.6207715133531158	0.6646456991284577	1.1902991605465196	1.109533980619816
219	Ubr3	0.00027844632909	0.0037307961216644	0.13187595	0.6261127596439169	0.6748768472906403	1.1359388254440022	1.0748033331380833
220	Srsf5	0.0002918782558806	0.0038901466391759	0.15935813	0.6314540059347181	0.6824554755589238	1.140878656000884	1.0670594322137448
221	Zfp385b	0.0002948242475703	0.003920541334012	0.49959052	0.3614243323442137	0.3224706328154604	0.7564329079135135	0.5876344238742817
222	Rps6ka3	0.0002957505666929	0.0039307050327022	0.2174194	0.5661721068249258	0.6097006441834028	1.074894701798109	0.9782232890221516
223	Arhgap22	0.000315465160368	0.0041608592791902	0.7546658	0.2249258160237388	0.1735505873436908	0.3470264001605366	0.219839891396144
224	Deptor	0.0003209213278562	0.004226062246299	0.424791	0.4237388724035608	0.4100037893141341	0.8117150471950745	0.65881413058131
225	Mkln1	0.0003232245741662	0.0042445269249533	0.113420226	0.6700296735905045	0.7233800682076544	1.2670697487520934	1.2112280760351315
226	Palmd	0.0003346701282695	0.0043704605186371	2.587619	0.0824925816023738	0.0185676392572944	0.1242893560667152	0.0217777992251568
227	Eps15	0.000340892544575	0.0044376592044287	0.21748558	0.5649851632047478	0.6009852216748769	1.0237896827285125	0.9298446230416236
228	Atp1a2	0.0003440524060402	0.0044682095457943	1.0692384	0.1614243323442136	0.1034482758620689	0.2554304537096094	0.1298786790408207
229	Grik1	0.0003560838797665	0.0045973022127729	2.1608443	0.0902077151335311	0.0269041303524062	0.131258897601034	0.0308844781782563
230	Fam124a	0.0003767459648528	0.0048356642448653	0.6030837	0.2919881305637982	0.2538840469874953	0.4701482957923439	0.3330087749211415
231	Smurf2	0.0003963981108042	0.0050507922229582	0.1532933	0.6540059347181009	0.7082228116710876	1.3336995954424211	1.2565566807888329
232	Nedd4	0.0004139450980527	0.0052397027497849	0.045913726	0.770326409495549	0.8268283440697234	1.6190385686415691	1.5935987367821234
233	Ebf2	0.000420521776389	0.0053147892122083	0.17880628	0.8955489614243324	0.8904888215233043	2.6779415021660107	2.5630269259436385
234	Tsc22d2	0.0004226890892077	0.0053380888653913	0.25582823	0.511572700296736	0.5471769609700644	0.9220005181500324	0.8190079250025595
235	Ccdc85a	0.0004231876476483	0.0053423390097842	2.586654	0.0807121661721068	0.017809776430466	0.1234630669968547	0.0216398648551366
236	Wwtr1	0.0004258291524575	0.005371572483984	0.3387333	0.4783382789317507	0.4937476316786661	0.8555600522595874	0.7273655065750404
237	Trerf1	0.0004736672934448	0.0058802274113048	0.06902763	0.7816023738872404	0.8317544524441076	1.6821632475143184	1.6433899982404292
238	Ubr5	0.0004777176118025	0.0059152311421624	0.12371628	0.6225519287833828	0.6866237211064797	1.164905074256218	1.1067000396307598
239	Efna5	0.0004859153452037	0.0059942284297602	0.3019341	0.5786350148367952	0.5547555892383479	1.3110142781321543	1.16258878623096
240	Tenm3	0.0004868014124828	0.0059998277874211	0.36204454	0.4706231454005934	0.4486547934823797	1.0096504544742282	0.8575753308059619
241	Pnpla3	0.0005372233720341	0.0065463427455479	2.674049	0.0777448071216617	0.0159151193633952	0.1130807031270658	0.0185850674529563
242	Lvrn	0.0005547332811971	0.0067150422959597	1.0738113	0.1554896142433234	0.0985221674876847	0.2751379783157551	0.1401602122141098
243	Adipor2	0.000706646199733	0.0082393747489383	0.7740633	0.2207715133531157	0.1754452444107616	0.3325608961456806	0.207592380367801
244	Col4a4	0.0007073220580497	0.0082414266933325	0.9272218	0.1614243323442136	0.1049640015157256	0.2815256353826811	0.1578466669002392
245	Sema3c	0.0007127181607781	0.0082984352519421	0.3118143	0.5727002967359051	0.5172413793103449	1.4795814965415954	1.316936556629143
246	Cables1	0.0007420929604952	0.0085798644037063	0.88948816	0.1881305637982195	0.1386888973095869	0.2841544290425791	0.1633091963682197
247	Rb1	0.0007447232206247	0.0086042408818783	0.38532367	0.4083086053412463	0.4069723380068207	0.6786307564448604	0.5559175360896371
248	Ppp3ca	0.0007531778692609	0.0086953687742437	0.02706262	0.7821958456973294	0.8472906403940886	1.7523246850781105	1.7368437730744957
249	Gigyf1	0.0007866864076288	0.0090070130573453	0.7060687	0.2480712166172106	0.2080333459643804	0.3779862239427311	0.2480872640440029
250	Mpp7	0.0007884296719187	0.0090223378411407	0.54473746	0.3038575667655786	0.2713148920045471	0.4964936018346493	0.3651657670529446
251	Fmo2	0.0008040635440969	0.0091772901706658	0.6906361	0.2071216617210682	0.1534672224327396	0.3906852757690556	0.2594024700679745
252	Atxn7l1	0.0008095938973064	0.0092276353853375	0.27137956	0.5050445103857567	0.5305039787798409	0.8917699228298042	0.7850960871986227
253	Scd1	0.0008279985725068	0.0094026563019718	1.1353453	0.144807121661721	0.0905646078059871	0.2178158285697923	0.1050650794858225
254	Lrch3	0.0009712550321551	0.0108086950490321	0.12527327	0.6480712166172107	0.6926866237211065	1.2003189110872643	1.1404336413718996
255	Chpt1	0.001011635648673	0.0112051306279287	0.7378439	0.2154302670623145	0.1705191360363774	0.336832750957491	0.2152376968204476
256	Jak1	0.0012346360549018	0.0132479301250681	0.14568278	0.6112759643916914	0.6642667677150436	1.1668115451855008	1.0983795411939736
257	Tmtc2	0.0012952541026117	0.013789821094255	0.29838654	0.5596439169139465	0.550587343690792	1.3438698325726934	1.195248292406681
258	Col5a1	0.0013488009596781	0.0142869781061447	0.18499054	0.5768545994065282	0.6093217127699886	1.0443641527935312	0.9631607885629642
259	Foxo1	0.0013623849007548	0.0144169703843038	0.33367273	0.4385756676557863	0.4448654793482379	0.7618067943671196	0.6451675338992493
260	Uvrag	0.0013740095082501	0.014525998565258	0.1286282	0.6189910979228487	0.6801818870784389	1.1591233894917614	1.0988046076722204
261	Rtn1	0.0014760669035315	0.0154560361510191	0.5782588	0.2955489614243323	0.2694202349374763	0.5357561347528762	0.3884503814012284
262	Slc8a1	0.0015478492615966	0.0161005620037501	0.14561777	0.7388724035608308	0.7692307692307693	1.8195406025112617	1.735675276760174
263	Dennd2b	0.0015688450884755	0.0162881290766349	0.20438842	0.56973293768546	0.6112163698370595	1.1067370042022144	1.0141626097222538
264	Wsb1	0.0015851372458082	0.0164314101047726	0.39402527	0.3905044510385757	0.3849943160287988	0.6337240855121301	0.514735423206744
265	Dgat2	0.0016714539584327	0.0171536018753073	1.5818369	0.0961424332344213	0.0409245926487305	0.1462570959230595	0.051274477130986
266	Kcnn3	0.0016890839016214	0.0173129787292713	1.4613618	0.1050445103857566	0.0503978779840848	0.1800107346958779	0.0691754305909234
267	Prkce	0.0017198724646408	0.0175467433938947	0.14449131	0.6100890207715134	0.6540356195528609	1.1530485798685752	1.0856071601993746
268	Adamts5	0.0018183646658621	0.0183866165262611	0.1395371	0.8100890207715133	0.8188707843880257	2.0421205014236734	1.95849135254361
269	Hexb	0.0018488841707941	0.0186608835775228	0.63370144	0.2522255192878338	0.2186434255399772	0.3772898189805183	0.2588204301676872
270	Zfhx3	0.0018776500743861	0.0189107005353718	0.13496177	0.6023738872403561	0.6699507389162561	1.1663591250623626	1.1029002437321422
271	Ahnak	0.0019242881783684	0.0193037658635595	0.09915852	0.6581602373887241	0.7381583933308071	1.3474631506085666	1.297054223666444
272	Ube2k	0.0019300598607195	0.0193498917140064	0.16440956	0.5584569732937685	0.6074270557029178	0.9953829029565392	0.9250676751597796
273	Gm10115	0.0020596583050496	0.0204256159250245	0.39379153	0.3827893175074184	0.3853732474422129	0.6240791458666934	0.5065382405275703
274	Magi2	0.0022596992355802	0.0220512940497258	0.11438204	0.8486646884272997	0.8605532398635847	2.359298629896035	2.287781002159037
275	Plekha5	0.0022849442486581	0.0222712833742994	0.10415247	0.6617210682492581	0.7230011367942403	1.379147092969687	1.3256285776903554
276	Slc44a1	0.0023006739902756	0.0223915065393597	0.1267003	0.6367952522255192	0.6839712012125805	1.2346382379461207	1.173172354178972
277	Arid1b	0.002351190231405	0.0227421961544002	0.037868947	0.6919881305637983	0.7699886320575976	1.3694869802212448	1.3499772368533285
278	Gm36535	0.0024818020045448	0.0238238542351851	0.62077	0.23026706231454	0.1898446381205002	0.3452699008453252	0.237578621784509
279	Rgcc	0.0026900901786579	0.0255481087416664	2.0139165	0.0783382789317507	0.0250094732853353	0.1174581418583034	0.0303929406709872
280	Sik3	0.0027335506940114	0.0258788689590391	0.06078191	0.6931750741839763	0.759757483895415	1.3999435024605822	1.3683686725353634
281	Vgll3	0.0027635958945136	0.026133298258013	0.28208017	0.4997032640949554	0.508904888215233	0.9768565153255048	0.8594997056555913
282	Sash1	0.0028735465354561	0.0270489076392041	0.043357823	0.7317507418397626	0.7946191739295188	1.5254132441349604	1.5019747349127768
283	Ankrd17	0.0029755986142073	0.0278663415804806	0.026465366	0.7388724035608308	0.8063660477453581	1.5163327804875986	1.502044190111154
284	Arhgap32	0.0030772027220518	0.0285904994525042	0.19633336	0.571513353115727	0.6134899583175445	1.1150937492048634	1.0256984349414953
285	Plin1	0.0030904519999641	0.0286974272731112	1.6891295	0.086053412462908	0.0337248957938613	0.127700068374046	0.0413734880761092
286	Rasgrf2	0.0031269662847153	0.0289875137116121	2.5619636	0.0682492581602373	0.015536187949981	0.0972651563872726	0.0171510916569102
287	Acss3	0.0032438519814638	0.0299364050480797	0.27424604	0.4718100890207715	0.4645699128457749	0.864487890179761	0.758917509369196
288	Usp24	0.0033896895837477	0.0310649317216505	0.1767452	0.5317507418397626	0.5744600227358848	0.922152554401429	0.850171401630932
289	Slc7a10	0.0035030985186661	0.0319444608834345	2.8591347	0.0646884272997032	0.0125047366426676	0.0962656297852623	0.0138309061309064
290	Nlgn1	0.0035049239450359	0.0319522704350611	1.1219888	0.115727002967359	0.0644183402804092	0.252328966620843	0.1238745931733613
291	Sik2	0.0036739736169586	0.0332817599026355	0.2849158	0.4593471810089021	0.4804850322091701	0.7858051074291513	0.6831799094562389
292	Esr1	0.0039162346451399	0.0351279317342596	0.3318679	0.429080118694362	0.4270557029177719	0.8020034386133617	0.6817055103166004
293	Runx1t1	0.0040004736503057	0.0357000319743385	0.25500557	0.4884272997032641	0.5104206138688897	0.9357389915762592	0.8320905087639897
294	Stk3	0.0040564204828262	0.0361308506214779	0.06622177	0.6795252225519288	0.7453580901856764	1.3592510321535929	1.3253420986337336
295	Eda	0.0041425721834535	0.0367690915685592	0.25393507	0.5412462908011869	0.5490716180371353	1.2360835828135714	1.1144740935543018
296	Lama4	0.0041930397330317	0.0371670140206957	0.115642816	0.6249258160237389	0.6733611216369837	1.2476764470884936	1.1912029135004265
297	Rock2	0.0044741367759544	0.0392146887314084	0.042960357	0.7964391691394659	0.8393330807123911	1.752567390057081	1.7280148260144887
298	Mpdz	0.0045277194039316	0.0396118385845691	0.16138525	0.5388724035608309	0.5888594164456233	0.9534946543860016	0.8862362963872842
299	Kmt2e	0.0045756170417525	0.0399884432374105	0.09346698	0.6522255192878338	0.7014020462296324	1.212200902942963	1.16713360800369
300	Myl1	0.0046658670988996	0.0406049885772281	2.3139818	0.0682492581602373	0.017809776430466	0.099999071603644	0.0209295924843468
301	Tead1	0.0048252497457696	0.0417167763809667	0.09949537	0.6492581602373887	0.7029177718832891	1.277086231954069	1.2278351065859847
302	Lipe	0.0053517074918117	0.0456577497632605	1.3673686	0.1062314540059347	0.0591133004926108	0.1604623303014632	0.0652845532135377
303	C1qtnf7	0.0055554985457234	0.0471160002692094	0.13247085	0.6635014836795252	0.6919287608942781	1.438713430107873	1.3694498230547416
304	Rbpms	0.0058875736924092	0.0494005759653501	0.056093812	0.7228486646884273	0.7915877226222053	1.5587399432453244	1.5281658529136717
305	Prkca	0.0059170727103759	0.0496032855410825	0.038118746	0.7685459940652819	0.8287230011367942	1.7619549846634208	1.740119890834035
306	Sema5a	0.0059894640896406	0.050062506689939	0.5606558	0.2510385756676558	0.2194012883668056	0.4512142211781685	0.3268576420881161
307	Tmem45b	0.0059912897606192	0.0500650756631168	2.4691453	0.0629080118694362	0.0136415308829101	0.093169202962813	0.0174812516964173
308	Ski	0.0060855294007857	0.0506983947603611	0.20016377	0.5133531157270029	0.5524820007578628	0.8968796988044668	0.8170642679769481
309	Vegfc	0.0064186846479959	0.052899202095231	0.4572519	0.3459940652818991	0.3289124668435013	0.691956927203588	0.5461770334832236
310	Bcl2	0.0067254914495695	0.0550781628440115	0.32374856	0.4166172106824926	0.41417203486169	0.7687949683564851	0.6546998583122163
311	Rbm25	0.0067325861912075	0.055114274346792	0.051680367	0.6421364985163205	0.7211064797271693	1.2030550619282672	1.1781249069676485
312	Hivep1	0.006849079863613	0.0558875425446117	0.44837356	0.3281899109792285	0.3190602500947329	0.543164874961585	0.4244343240341008
313	Slc1a5	0.0070106381120307	0.0569521510485592	0.19465491	0.5252225519287834	0.5577870405456612	0.9160555962205624	0.8373164564827209
314	Aoah	0.0075942036321865	0.0609421442121487	1.60341	0.0801186943620178	0.0329670329670329	0.1124696100535701	0.038427389404969
315	Zcchc24	0.0076950667711351	0.0616016343072131	0.2986279	0.4213649851632047	0.4395604395604395	0.7033163934018387	0.6041221141628358
316	Nr3c1	0.0077022148563955	0.0616438914259188	0.117209606	0.6	0.6532777567260326	1.1300736734508037	1.0758010589716231
317	Mcc	0.0079567659616905	0.0633123554104207	0.12687208	0.6724035608308605	0.7040545661235317	1.4489733639399849	1.3823874110978651
318	Lrmda	0.0081698435012675	0.0647601834167468	0.12723696	0.8913946587537092	0.8859416445623343	2.431460113578221	2.351338644582304
319	Plcxd3	0.0081858395349649	0.064806692155086	0.51674753	0.2053412462908012	0.1614247821144372	0.4343545636140075	0.3222305060323475
320	Cyria	0.0083224816511598	0.0656858830633948	0.35715035	0.3786350148367952	0.3762788935202728	0.6424186714035104	0.5326688896723707
321	Tcf7l1	0.0083531906365983	0.0658724728374041	0.052245744	0.7210682492581603	0.7760515346722243	1.5278006251311185	1.4995577017843666
322	Rapgef2	0.0084471693591965	0.0663815449118557	0.13978878	0.598813056379822	0.6449412656309208	1.1045741368470834	1.040837119899645
323	Ppp2r5a	0.0090476652080117	0.0702632389470043	0.482386	0.285459940652819	0.2660098522167488	0.4393213712536969	0.332801139763984
324	Daam1	0.0091319231191076	0.0708341644153033	0.20255208	0.5044510385756676	0.5464190981432361	0.8986824096195329	0.8178388098599494
325	Nf1	0.0098968945504099	0.075815889886999	0.07256262	0.6528189910979229	0.7127699886320576	1.256405006067406	1.2206860569127471
326	Fam172a	0.0103135535254863	0.0784134456881226	-0.028619127	0.8124629080118695	0.8776051534672225	1.8389750038380184	1.855684725640128
327	Tmeff2	0.0103347345986012	0.0785563712895986	0.10877966	0.7382789317507419	0.7730200833649109	1.821714656928417	1.75890220741831
328	Gm46323	0.0104615078876188	0.0793553625687469	0.32516474	0.3400593471810089	0.3073133762788935	0.6347094053867328	0.5350829316001727
329	Map4	0.0105611903015551	0.0799855747053832	0.13657308	0.5863501483679525	0.6347101174687382	1.0930539897941558	1.0311283200503574
330	Ldb2	0.0106037344269679	0.0802076564067933	0.3359723	0.3264094955489614	0.2955665024630542	0.594384145922263	0.4966695680464355
331	Tiam1	0.0107615506321268	0.0812202724979973	0.6677909	0.2083086053412463	0.1769609700644183	0.3222886038549321	0.2146086019256512
332	Prkcg	0.0112777118381918	0.0844202656418931	1.2687521	0.1044510385756676	0.06176582038651	0.1614479043354713	0.0701936747270826
333	4931428L18Rik	0.0114179594095243	0.0852378975706714	3.4199839	0.0522255192878338	0.006820765441455	0.0771708351170468	0.0074675480680735
334	Mid1	0.0117801775325867	0.0873094119935978	0.047535006	0.7792284866468843	0.8264494126563092	1.8416823165943588	1.814030564164688
335	Lsamp	0.0118178338412393	0.0875688209170843	1.891237	0.0688427299703264	0.0238726790450928	0.1632183461516451	0.0466870967532382
336	Creb5	0.0120938355406937	0.0893118564820763	0.19410366	0.7471810089020772	0.7396741189844638	2.1216794611836325	2.004246974611844
337	Picalm	0.0121169487346905	0.0894035058352393	0.07107424	0.6094955489614243	0.680560818491853	1.118885306509138	1.0859808813975913
338	Magi3	0.0126804141113477	0.0928133129650565	0.17102543	0.5471810089020771	0.579386131110269	1.019409425249417	0.9452734777597154
339	Zcchc7	0.0127977390978827	0.093506015735339	-0.03637839	0.8189910979228486	0.8866995073891626	1.8699694585903373	1.8913398085483475
340	Dapk2	0.0128653414383501	0.0939375041160672	0.83187807	0.1471810089020771	0.107995452823039	0.2410607776957376	0.1424930541364903
341	Art3	0.0130224838077068	0.0949167509008231	1.6909754	0.0700296735905044	0.0257673361121636	0.1011185792784357	0.0324249452109876
342	Plin4	0.013226157486547	0.0960826871472576	1.3400168	0.087833827893175	0.0447139067828723	0.1283873495710985	0.0527011399678465
343	Tek	0.0133628768766942	0.0967986603980921	0.26603433	0.4397626112759644	0.4478969306555513	0.8171651601425161	0.7184276987489414
344	Samd4	0.0134518960379615	0.0973579499463883	0.18415765	0.5370919881305638	0.5589238347859038	1.0343937117331543	0.9540054085911728
345	Lrrc8d	0.0137211492404331	0.0990674786630269	0.49820855	0.2724035608308605	0.2538840469874953	0.4400521044393705	0.3302859286838435
346	Cd1d1	0.014012679195516	0.1007312151281767	2.0482786	0.0682492581602373	0.0250094732853353	0.1023758243655989	0.0257291448397575
347	Slc9a9	0.0142383591770765	0.1020189906711049	0.22452646	0.4759643916913946	0.4937476316786661	0.8428967380708291	0.7572471454697468
348	Peak1	0.0143424488362259	0.1025526767351972	0.037721973	0.7750741839762612	0.821523304281925	1.725286738239198	1.7038475160359532
349	Cuedc1	0.0148555807072968	0.1054343345334498	0.28479683	0.4201780415430267	0.4463812050018946	0.7050020083842209	0.6100020943741323
350	Plcxd2	0.015592340448267	0.1098358970179785	0.9913012	0.1210682492581602	0.0810913224706328	0.2107497034827552	0.1115512719555356
351	Smoc1	0.015715335942942	0.1105370066942342	2.2203245	0.058753709198813	0.015536187949981	0.0888092007315313	0.0197337155011983
352	Clk1	0.0158859159832737	0.1114033276489344	0.116450235	0.5857566765578635	0.6472148541114059	1.0424222919785733	0.990915345256303
353	App	0.01599725359891	0.1120419371644988	0.0036972936	0.7311572700296736	0.8003031451307313	1.4950252744354002	1.4930377600533549
354	Vps13b	0.0160652641406831	0.1124466185045398	0.0140447235	0.7068249258160237	0.7764304660856385	1.4064784100898535	1.399137263764395
355	Zfp407	0.0169641584153647	0.1175981025500571	0.14253041	0.5632047477744807	0.6157635467980296	1.0684859763865684	1.0047417202730804
356	Adrb3	0.0178972243511962	0.1230746769043476	3.4190726	0.0492581602373887	0.006820765441455	0.07278901014907	0.007033894662585
357	Dclk1	0.0205415945257809	0.1377492673287412	0.04789841	0.7584569732937686	0.7980295566502463	1.7811740867589418	1.7536435291841732
358	Pdlim5	0.0209574970318063	0.1398891714831545	0.050529554	0.686646884272997	0.7457370215990906	1.378354715521653	1.35227247998694
359	Dact1	0.0210304209141853	0.14031912165608	0.5842576	0.229080118694362	0.2053808260704812	0.3706888368433277	0.2618264347618665
360	Kitl	0.0215279325694123	0.1429444318453084	0.514583	0.2397626112759644	0.2167487684729064	0.3904887432499386	0.288474040241688
361	Nek7	0.0240101063653935	0.1561864760884762	0.21616799	0.4712166172106825	0.5081470253884047	0.8024415114527123	0.7225549590453327
362	Mycbp2	0.0246311971103928	0.1596283595750968	0.009290713	0.772700296735905	0.8287230011367942	1.6329794381666376	1.6278008699930198
363	Pkd1	0.026575277841794	0.1698242658052937	0.26313904	0.4397626112759644	0.4789693065555134	0.7377952505693797	0.6467717941823171
364	Plau	0.0265931781806399	0.1699057270545287	0.70596135	0.1780415430267062	0.1500568397120121	0.288130726570494	0.1862400519094397
365	Galnt15	0.0283680245835984	0.1792311252384702	0.49237812	0.2492581602373887	0.2311481621826449	0.396374357687809	0.2969714223495159
366	Ntrk2	0.0292079350388779	0.1836579805438523	0.62843996	0.1786350148367952	0.1481621826449412	0.3043799205897649	0.2071344846518307
367	Adcy5	0.0294165750590532	0.1846529880063242	0.7976019	0.1370919881305638	0.1030693444486547	0.2031346894190027	0.1218460410090886
368	Pdcd6ip	0.0303231484719181	0.1887269720107642	0.26611057	0.4172106824925816	0.4528230390299356	0.6943186064111114	0.6062309190146022
369	Aopep	0.0308570121414857	0.191381416488879	0.08433217	0.5934718100890207	0.6635089048882152	1.1024811366851193	1.0638175291573624
370	Ldlrad4	0.0315290078054221	0.1948469089276804	-0.0018716563	0.8415430267062315	0.8957938613111027	2.110739671327625	2.111879924394449
371	Stag1	0.0322014522860706	0.1982469543840354	-0.03885718	0.7946587537091988	0.8651004168245547	1.743298995939654	1.7655729368570607
372	Fmnl2	0.0340518485104127	0.2069343259827403	-0.0011483397	0.7768545994065282	0.8381962864721485	1.802818673190548	1.8034834828397732
373	Lims2	0.0352516020657208	0.2124636750343931	0.30912814	0.3643916913946587	0.3641530882910193	0.6038012674868428	0.5123189174833908
374	Smurf1	0.0353799656125196	0.2131589596395436	0.22844268	0.4640949554896142	0.5145888594164456	0.8674858306432188	0.7787237374673337
375	Apba1	0.0365857912872453	0.2187848897181046	0.20582281	0.4771513353115727	0.5070102311481622	0.8718613693606987	0.7913479940767376
376	Svep1	0.0381110951777132	0.2262648996020734	0.07907442	0.7293768545994065	0.7680939749905267	1.7501326422099972	1.7050639718462453
377	Rem1	0.0392322272357322	0.2314224407425799	0.659998	0.1703264094955489	0.143236074270557	0.262723415282747	0.1740871589878296
378	Mob3b	0.0396301038357244	0.2331839835615947	0.84457994	0.1127596439169139	0.0788177339901477	0.1698329302362646	0.0981071607673368
379	Lhfpl2	0.0398140571320119	0.2340575360796863	0.3059613	0.3596439169139466	0.3630162940507768	0.6086518207251257	0.5174963971296257
380	Gm49513	0.0403934352382504	0.2367325381985404	2.414586	0.0480712166172106	0.0113679424024251	0.0663654652004425	0.0127876373296131
381	4933406I18Rik	0.0405497905900384	0.2374092320518338	0.85773224	0.1056379821958456	0.0708601743084501	0.1573168153540373	0.0898511549320397
382	Taok1	0.0428380328096723	0.2481189695882899	0.073344454	0.5821958456973294	0.6521409624857901	1.048972663852826	1.0162383362610277
383	Eri3	0.0436337552494077	0.2514909011700703	0.10882954	0.5394658753709198	0.5949223190602501	0.940724384244564	0.8954158083878722
384	Jarid2	0.0439340431593253	0.2528024203144319	0.14390253	0.5400593471810089	0.5941644562334217	0.9951071936361826	0.9334047330230016
385	Entpd1	0.0440218458117829	0.2531524840944767	0.35532418	0.3305637982195846	0.3292913982569155	0.5794396714847224	0.4785045349685156
386	Arhgap20	0.046070294748324	0.2625966981903606	0.23499054	0.4272997032640949	0.4380447139067828	0.7637985847378744	0.6801112047631813
387	Dock9	0.0465411351225364	0.2648683792769272	0.23593338	0.4249258160237388	0.4429708222811671	0.7505882284445081	0.6675944958562076
388	Fto	0.0468015431316934	0.2659372881655108	0.008650154	0.6735905044510386	0.7472527472527473	1.310093090744925	1.3057184501267782
389	Mgll	0.0468747873312121	0.2662617118793089	0.49886122	0.2100890207715133	0.1871921182266009	0.3340076076463337	0.2473500221504181
390	Tgfbr2	0.0471173167057009	0.2674550526861393	0.09195206	0.5952522255192878	0.6438044713906783	1.1459651078014357	1.1029354582175794
391	Cyyr1	0.0483856049487369	0.2730094006809807	2.6046298	0.0445103857566765	0.0090943539219401	0.0644711386310909	0.0108893462419976
392	Ltbp4	0.0491418321028817	0.2760952073198878	0.542862	0.1982195845697329	0.1750663129973474	0.3082353849073768	0.2213883069911279
393	Slmap	0.0493999554773169	0.2771204715735026	0.13840814	0.5074183976261127	0.5547555892383479	0.8758794386126328	0.8210236328472751
394	Rras2	0.0522302838796968	0.2893064640767886	0.30735716	0.4029673590504451	0.4244031830238727	0.8013847731342518	0.6895794924609338
395	Gli2	0.053345505154451	0.2941496132044929	0.42433834	0.2801186943620178	0.2724516862447897	0.4906165304165969	0.3865811376625813
396	Rnf38	0.0554985285298876	0.3026982357724055	0.30301383	0.373293768545994	0.3872679045092838	0.6094740479421463	0.5190517704207054
397	Aif1l	0.0558835350675755	0.3043276111177932	1.6007829	0.0646884272997032	0.0314513073133762	0.1006191282424122	0.0343050982181466
398	Pde7b	0.055923600554512	0.3044539649766826	0.9564225	0.0997032640949554	0.0678287230011367	0.1597918487948953	0.085526151960463
399	Ror2	0.0566278181912025	0.3076363274974028	0.29478654	0.3833827893175074	0.4024251610458507	0.6826207877862788	0.5867421599795709
400	Pfkfb3	0.0575475882639615	0.3112307980016187	0.56764007	0.1988130563798219	0.1780977643046608	0.3088754448299604	0.2184735557080973
401	Jazf1	0.0579014643583913	0.3128367828532845	0.31081358	0.3560830860534125	0.3626373626373626	0.6384701771280226	0.5425533583696018
402	Tmem164	0.0593502596639902	0.3192000427598133	0.19037284	0.4718100890207715	0.513073133762789	0.8323670501860251	0.7599646479328825
403	Lrch1	0.0611943591312084	0.326584769618266	0.09464292	0.5489614243323442	0.6062902614626753	1.0068150227457096	0.9656848870625888
404	Mllt3	0.0626968861583096	0.332918719251633	0.24337366	0.4213649851632047	0.4437286851079954	0.7801010773673729	0.6922746598895031
405	Ctdspl	0.0637350719678851	0.3374980348593296	0.28226796	0.3792284866468843	0.3959833270178097	0.6352583333565283	0.5480039694551224
406	Ptprb	0.066693637020799	0.3502690684795049	1.7326965	0.0534124629080118	0.0208412277377794	0.0791613315247748	0.0244847050455704
407	Plce1	0.0679365529479666	0.3555213294566341	0.001767696	0.7863501483679525	0.8385752178855627	1.879483014083664	1.87844489902596
408	Phf21a	0.0688550029472227	0.3583599841475242	-0.02535697	0.8047477744807122	0.8639636225843123	1.7776210179800662	1.7922476806061831
409	Pck1	0.0697971086653418	0.362221176406788	2.3509088	0.0427299703264094	0.0102311481621826	0.0581438557695377	0.0116670430178608
410	Tox	0.0698626025262105	0.3624929028919765	0.775188	0.0997032640949554	0.0685865858279651	0.1847770006385122	0.1120656593052093
411	Adcy9	0.0703282857882952	0.3641653416430979	0.18401255	0.4510385756676557	0.4880636604774536	0.7811257671659144	0.7140058851585046
412	Rgs7	0.0707225151249878	0.3656898563166613	1.778856	0.0468842729970326	0.0143993937097385	0.0698790147209113	0.0208727552302477
413	Rusc2	0.0741623226389437	0.3797838836304597	0.36928618	0.2985163204747774	0.2989768851837817	0.468100156888767	0.3799036749194375
414	Arl15	0.0746147191339021	0.3817448795533422	-0.0013868177	0.8391691394658753	0.8794998105342933	1.9877602170374595	1.9885898447266008
415	Adgrl4	0.0751163879893735	0.3837474932206763	2.5253446	0.0427299703264094	0.0109890109890109	0.0665690760780404	0.0118855708426244
416	Nalcn	0.0755570906712597	0.3856686544572937	0.50746506	0.143026706231454	0.1136794240242516	0.258908882482782	0.1888690289086325
417	Pafah1b1	0.0758884851790799	0.3868738438239006	-0.031023726	0.6718100890207716	0.7627889352027283	1.3054473084193667	1.321168160941733
418	Chst1	0.0760164188069641	0.387353638346598	1.487464	0.057566765578635	0.0261462675255778	0.0806447631136424	0.0295127702929205
419	Slc1a3	0.0769419091741535	0.3912835461302496	0.74550813	0.1080118694362017	0.0784388025767336	0.1677702854342304	0.1034153324024457
420	Hibadh	0.0771966637264692	0.3923975319433633	0.26129538	0.3798219584569733	0.3959833270178097	0.6263886157882422	0.5461408238744956
421	Wwc2	0.078026202554243	0.3953557324589354	0.14121693	0.4991097922848664	0.5475558923834786	0.8652298418036528	0.8097238278811092
422	Gpm6a	0.078026202554243	0.3953557324589354	1.0435718	0.0747774480712166	0.0439560439560439	0.1110820932371401	0.055430634219785
423	Ppp2r5e	0.0796512691558916	0.4018391905058709	0.14706784	0.4842729970326409	0.5346722243273967	0.8195801794698988	0.7638420936233027
424	Lep	0.0804675721380159	0.4053991938394098	1.1253977	0.0658753709198813	0.0348616900341038	0.0926529379924928	0.043537849994753
425	Ythdf3	0.0811599002100161	0.4078900395557192	0.1314302	0.4997032640949554	0.5615763546798029	0.8625469542281012	0.81091536999029
426	Bmp6	0.083074888477727	0.4149214439055698	0.248047	0.3875370919881306	0.3796892762410004	0.843565645923278	0.749241477153123
427	Colgalt2	0.0834974506582917	0.4164012307934834	1.2561696	0.0676557863501483	0.037514209928003	0.1055931851166782	0.0455710451900628
428	Lgals12	0.0841188609658691	0.4186770296586518	2.7042122	0.0385756676557863	0.0075786282682834	0.0590327072179177	0.0092876784740352
429	Nkain2	0.0851009809465616	0.4220363582090427	1.2396958	0.058753709198813	0.0280409245926487	0.0921074536310498	0.0400441482200102
430	Arhgap18	0.0853502227752836	0.4225733101790094	0.1874871	0.4640949554896142	0.4982948086396362	0.8472357947046598	0.7750580229655586
431	Sntb1	0.0863576776510329	0.426344971232993	0.47119904	0.1376854599406528	0.1083743842364532	0.2133796100265756	0.1583531283442507
432	Sp3	0.0872014635330533	0.4296743960757472	0.16961312	0.4658753709198813	0.517620310723759	0.802419187957848	0.7392660860200553
433	Hdac9	0.0879100771829279	0.4318223587398441	0.433084	0.2100890207715133	0.1924971580143994	0.3229415877194456	0.2486823467324476
434	Lcor	0.0885158099854711	0.4340146521010825	0.076914385	0.5596439169139465	0.6229632436528988	1.013626708777735	0.9799911692446776
435	Adap2	0.0895815749328078	0.4380101768515947	0.48156586	0.2308605341246291	0.2190223569533914	0.3979439859207588	0.3001418509559297
436	Plaat3	0.0937182186524508	0.4532508861610317	0.7826821	0.1169139465875371	0.0913224706328154	0.1727210037848525	0.1039926314978871
437	Chchd3	0.0937622545336493	0.4532762448140143	0.14592443	0.4759643916913946	0.5195149677908298	0.8075430326322288	0.7527707012700204
438	Elf1	0.0941445943725757	0.4544464726747638	0.11887055	0.5275964391691395	0.5865858279651384	0.9680351902170504	0.9177409814205294
439	Hmcn1	0.0957038807249922	0.4593507660881943	0.28661102	0.3572700296735905	0.3520272830617658	0.807213402162765	0.7020765386602263
440	Diaph1	0.0963373567790628	0.4616520858062519	0.17946072	0.4599406528189911	0.5009473285335354	0.7876305304359911	0.721751169603958
441	Pxdn	0.0984638748452525	0.4685061773661412	0.32787284	0.3121661721068249	0.3183023872679045	0.4999650128963984	0.4166008559494013
442	Xlr5a	0.1007520506843659	0.476779293809742	2.2666163	0.0385756676557863	0.0090943539219401	0.0540444098416112	0.0114742858412271
443	Zfp462	0.1017955909051952	0.4806509606049845	0.27226952	0.371513353115727	0.389920424403183	0.6793070856104496	0.590701412952083
444	Enpp2	0.1036007328271685	0.4868167682802924	0.51860255	0.1946587537091988	0.178476695718075	0.3331955322683718	0.2437474938347531
445	2210408I21Rik	0.1036113325587157	0.4868167682802924	0.20728004	0.4474777448071216	0.4732853353543009	0.8586374967335736	0.7783795370467608
446	Pcdh7	0.1038845726200555	0.4879543864689294	0.039718445	0.8094955489614243	0.8385752178855627	2.0556606654939165	2.0316966885025787
447	Abca9	0.1062776050516358	0.4967254073667809	0.3438131	0.3246290801186943	0.3387646835922698	0.5529581268398306	0.4585742248886756
448	Mcam	0.1099335876533106	0.5096232418501709	1.7676003	0.0480712166172106	0.0197044334975369	0.0715026149817744	0.021535529084149
449	Mmd	0.1126198813271058	0.5201748097604688	0.7174014	0.114540059347181	0.0898067449791587	0.1699061317498925	0.1067295059319873
450	Khdrbs3	0.1138851645714451	0.5244029348664756	0.5669393	0.173293768545994	0.1557408109132247	0.2854069753658727	0.2012826485497987
451	Maml3	0.1140537583651116	0.5251059240898062	0.09130344	0.5946587537091989	0.6320575975748389	1.260133574583102	1.2152065568860164
452	Tcf7l2	0.1146640461965874	0.5272531389326834	-0.014798713	0.7359050445103857	0.8003031451307313	1.5244320112804834	1.532465084589061
453	Lrrtm3	0.1147789403011335	0.527553247692566	1.3162975	0.0605341246290801	0.0329670329670329	0.1190749999078039	0.0495323215497398
454	Opcml	0.1147933084307078	0.527553247692566	0.15578389	0.5228486646884273	0.4865479348237969	1.4540927558139327	1.3724010214724438
455	Bnc2	0.1176984186199014	0.5379799910691195	-0.028253585	0.8510385756676558	0.8935202728306176	2.1031587779634866	2.1203725108723104
456	Prkn	0.1194494158003542	0.5439476642177713	0.07102998	0.6255192878338279	0.6623721106479727	1.2977782516559977	1.2622341618160409
457	Pds5b	0.1215660559954803	0.551605769973162	0.13340457	0.4991097922848664	0.5589238347859038	0.8833207297853763	0.8301210885205867
458	Zhx3	0.1231188014543061	0.5568124206767646	0.16380367	0.4617210682492582	0.5073891625615764	0.7912714562398139	0.7307976390183009
459	Cadps2	0.1258594253557878	0.5667971444525742	0.47109976	0.1863501483679525	0.169761273209549	0.3071525575414897	0.2306222253674392
460	Dock7	0.1264659032407147	0.5685964948812828	-0.008482441	0.6676557863501483	0.7389162561576355	1.290648842930292	1.2949144400954815
461	St3gal4	0.1269813304827639	0.5700588688003617	0.2974828	0.3347181008902077	0.3463433118605532	0.5705806302707012	0.4860935863840695
462	Gm37524	0.1270435403461295	0.570260509035295	0.6754115	0.1554896142433234	0.1383099658961727	0.2235340279900163	0.1456956786021378
463	Dyrk1a	0.1272334269252604	0.5709574060198064	0.123477064	0.4836795252225519	0.5430087154225085	0.8481043007690248	0.8000676322381541
464	Snx29	0.1281548488530373	0.574040728299772	0.077595465	0.5495548961424332	0.6085638499431603	0.9950703650902252	0.9615080814038915
465	Ptprj	0.1281642458222515	0.574040728299772	0.08523846	0.5982195845697329	0.6517620310723758	1.2385011514036723	1.1969038196934385
466	Hspg2	0.1283334828865961	0.5744086147281964	0.17205156	0.4599406528189911	0.497915877226222	0.7986979153593757	0.7348622590323753
467	Slc22a3	0.1315181685662279	0.5839073771782415	2.1137223	0.0362017804154302	0.0090943539219401	0.0519140513126147	0.0122363817694663
468	Fbxl7	0.1320847799411714	0.5853983244328207	0.011528273	0.7602373887240356	0.8067449791587723	1.8399764021699816	1.833258991856176
469	Lrrc4c	0.1331397691424899	0.5883343269504775	2.202936	0.0385756676557863	0.0117468738158393	0.0527548417028065	0.0116970391106799
470	Lrp1b	0.1335241327518709	0.5896377063559918	1.707437	0.0427299703264094	0.0159151193633952	0.0597994896426243	0.0186935648088442
471	Tlr4	0.1340260612726511	0.5912998855237352	0.33052957	0.3329376854599407	0.3493747631678666	0.5722202691052085	0.4787687186808326
472	Gm5627	0.134643317857749	0.5930709007535957	2.2547684	0.0373887240356083	0.0106100795755968	0.0561549155029987	0.0120301451016882
473	Clic5	0.1385527412632405	0.6068414127078552	1.437584	0.0486646884272997	0.0223569533914361	0.0741599387228057	0.0280231660350515
474	Col4a3	0.1406005232624968	0.6143052410305515	0.71586925	0.0979228486646884	0.0738916256157635	0.1714951479200551	0.107867785630799
475	Smg1	0.1407823214593626	0.6149365833621704	0.024665559	0.5958456973293769	0.6775293671845396	1.0701110066056694	1.058910855674248
476	Nxf1	0.1424368432804188	0.6199462078047163	0.57907	0.1780415430267062	0.1655930276619932	0.2702785368889515	0.1887450306499933
477	Snx18	0.1425184295058959	0.6201375949495134	0.3887045	0.2510385756676558	0.2474422129594543	0.3864280126820517	0.3077072168102377
478	Dach1	0.143145116246701	0.6218274348878863	0.9464777	0.0664688427299703	0.0409245926487305	0.0921891274962804	0.0488959666301168
479	Wasf2	0.1434797568992066	0.6231693234976872	0.07060982	0.5513353115727003	0.6191739295187572	0.9854893430292584	0.9550959608171472
480	Cecr2	0.1437602231873102	0.6243052284180648	1.9479434	0.0415430267062314	0.015536187949981	0.0679330901525798	0.0180551215563061
481	Gm35552	0.1447107614482693	0.627276541079957	2.5952644	0.0326409495548961	0.0064418340280409	0.0480259595247472	0.0081083431695756
482	Pcca	0.1493348636840015	0.6431776116923023	0.23067425	0.3875370919881306	0.4160666919287609	0.6399262538288544	0.5675241714576496
483	Gpc4	0.1496099262786147	0.6440258105889088	0.6318617	0.1317507418397626	0.1114058355437665	0.2134228942068667	0.1428288151264978
484	Med13l	0.1504055418798519	0.6468595719246432	0.01784872	0.600593471810089	0.6779082985979538	1.0973358619278497	1.0891103097546655
485	Ret	0.1554868264754454	0.6633797736646628	1.1766948	0.0545994065281899	0.0295566502463054	0.0780611179878597	0.0352850542132644
486	Zhx2	0.1587023273857921	0.6737544152464414	0.15383194	0.4557863501483679	0.5017051913603637	0.7836610918457937	0.7271475245178873
487	Mapk14	0.1601392344100113	0.6785442194083414	0.2260473	0.3774480712166172	0.4111405835543766	0.6124318577746071	0.5437060980742713
488	Lif	0.1604627732860546	0.6791612023678304	1.689142	0.0409495548961424	0.0159151193633952	0.0572343016931934	0.0181019262004724
489	Kcns3	0.1607309030062984	0.6797410280530569	2.8207269	0.030860534124629	0.0056839712012125	0.0446361614238682	0.0064401031869501
490	Bmp4	0.1651850357162855	0.6943675100116705	0.98014677	0.0688427299703264	0.0450928381962864	0.1061944420752815	0.0552409884964939
491	Nfix	0.1652002521999622	0.6943675100116705	0.06155792	0.542433234421365	0.6271314892004547	0.976200485662454	0.949821267108186
492	Ybx3	0.1657792606726356	0.6963487745868803	0.41673326	0.2267062314540059	0.2224327396741189	0.3471696481070753	0.270734436427873
493	Msi2	0.1668115250806676	0.699623916053159	0.10370991	0.512759643916914	0.5653656688139447	0.9368755589414536	0.8937767732640913
494	Sdk1	0.1675023805660888	0.7017181421402886	0.051702634	0.7851632047477745	0.8063660477453581	2.16350096990584	2.131847881339361
495	Clstn2	0.1681799597180893	0.7039306920213603	0.8844794	0.0747774480712166	0.0511557408109132	0.1391300788081005	0.0777560556898056
496	Ston2	0.1697353267443617	0.708552052673577	0.25091508	0.3181008902077151	0.3164077302008336	0.5910704582595311	0.5171650779231753
497	9530026P05Rik	0.1733866940309799	0.7201641170941814	0.34229147	0.1543026706231454	0.1318681318681318	0.2649531433916476	0.2145421662205142
498	Crebrf	0.1755903802258752	0.7264638892808043	0.21873125	0.3887240356083086	0.4134141720348617	0.6553249834355388	0.5853013185249233
499	Hs3st1	0.1789430608542842	0.7364538802557624	0.53280723	0.1281899109792285	0.1076165214096248	0.2010808546469732	0.1431895025315192
500	Il16	0.1804379467599579	0.7405138586983886	0.67632407	0.1026706231454006	0.0818491852974611	0.1490850664109312	0.0958592458813827
501	Ppl	0.1819993392416853	0.7449324218935511	0.8709824	0.0706231454005934	0.0477453580901856	0.1041450598440541	0.0582828108075475
502	Ntn4	0.1831101760912851	0.7484659658403415	0.27575395	0.3531157270029673	0.3713527851458886	0.639370166304502	0.5536112127003763
503	Ccser1	0.1831841361699424	0.7485826875780992	1.101831	0.0563798219584569	0.0329670329670329	0.0845155825522461	0.040268064159685
504	Myadm	0.1844820230980535	0.7524876582923326	0.5516381	0.1679525222551929	0.1557408109132247	0.2426967191815183	0.1717663907025545
505	Gbe1	0.1856455537839088	0.755924486351026	0.43060902	0.2130563798219584	0.2057597574838954	0.33888764655655	0.2618190316133805
506	Mrc1	0.1882109888894738	0.7637298975684852	0.37331566	0.2047477744807121	0.1943918150814702	0.3140338107527703	0.2506193262551412
507	Tmem135	0.1906712316914308	0.7707727343132574	0.07262516	0.5258160237388724	0.5858279651383099	0.928427793581716	0.8982848010665534
508	Npas2	0.1925318927864724	0.775916234752034	0.32386568	0.2385756676557863	0.229253505115574	0.3804913138964767	0.3147417111403781
509	Gm54867	0.1927110111421949	0.7764482992916343	2.6819513	0.029080118694362	0.0056839712012125	0.0400936271069792	0.0063545117333346
510	Sgms1	0.1932191781410502	0.7780204151939177	0.035517193	0.5673590504451038	0.6422887457370215	1.0337611889010483	1.0179681887062084
511	Ablim3	0.193287578116765	0.778105799148115	1.2969185	0.0451038575667655	0.0219780219780219	0.0640854782802382	0.0265799407889315
512	St6galnac3	0.194904402925824	0.7821318951047974	1.4054539	0.0421364985163204	0.0189465706707086	0.0626489524251611	0.0241133965027861
513	1700047G03Rik	0.1962672438025511	0.7857838874630064	1.8212073	0.0356083086053412	0.0125047366426676	0.0500683058799016	0.0144246860194626
514	Gm37728	0.1985817564372478	0.7926617406718444	0.55972916	0.1459940652818991	0.1307313376278893	0.213046603380526	0.1493573914194864
515	Ano6	0.1992979131888944	0.7950217020917743	-0.011658387	0.6504451038575668	0.7245168624478969	1.2469084246126811	1.2526736742772089
516	Dock11	0.2003932437101376	0.7980744372710039	0.093806654	0.5246290801186944	0.5786282682834407	0.9708152294118754	0.930921947741324
517	Thada	0.2014048230311761	0.8011970846459164	0.14103253	0.4427299703264095	0.484653277756726	0.7403121817482302	0.6903755341243227
518	Kctd16	0.2039233752635147	0.808520212451931	2.359162	0.0314540059347181	0.0087154225085259	0.0462081863842986	0.0091752739469513
519	Arhgap28	0.2040167636871377	0.8087579665568261	0.1598898	0.4409495548961424	0.4744221295945434	0.804245773840631	0.7445289815470146
520	Col6a3	0.2056986056960201	0.8138595901392571	0.09400021	0.5270029673590505	0.5642288745737022	0.9756617525110656	0.9355669620853844
521	Mtmr3	0.206680204722118	0.8167009200239318	0.01498195	0.6029673590504451	0.6707086017430846	1.0971022919893345	1.0901963973416535
522	Zfx	0.2079311452398824	0.8203304119573921	0.24718472	0.3543026706231454	0.3827207275483137	0.5647561478457783	0.4943930795980803
523	Galnt16	0.2093733312640394	0.8243434298627387	0.31036565	0.2646884272997032	0.2618416066691929	0.4607020316843286	0.386565091385079
524	C430019N01Rik	0.2103084904802853	0.8271451151622685	0.7253362	0.0955489614243323	0.0761652140962485	0.1314854884613615	0.0815755610200107
525	Rasgrf1	0.2112922881532623	0.8296203750375889	0.7658721	0.0747774480712166	0.0534293292913982	0.1230568216437237	0.0741892623449604
526	1500009L16Rik	0.2119271372872591	0.8314374644834268	0.9984299	0.0605341246290801	0.0390299355816597	0.0883292834281445	0.045187640390939
527	Mnat1	0.2126550204548676	0.8336804951229111	0.14899191	0.4456973293768546	0.4952633573323228	0.764103237515919	0.7102590739298679
528	Dpep1	0.2127146126588122	0.8338149830969654	0.2464446	0.3643916913946587	0.3849943160287988	0.6370388340218127	0.5601760246992468
529	Pik3r1	0.2130127545720124	0.8344876522819933	0.13845274	0.4640949554896142	0.504357711254263	0.8356232153561147	0.7824025953554744
530	Ets1	0.2132193371639483	0.8349001809338598	0.3620338	0.2344213649851632	0.2311481621826449	0.3603226996467175	0.2908165813030777
531	Ppp2r3a	0.214070140469864	0.8375354546574867	0.085667156	0.5192878338278932	0.5778704054566124	0.9373826148886432	0.9016807185497738
532	Bcor	0.2148310285863689	0.8396157800885302	0.39738673	0.228486646884273	0.2243273967411898	0.3745653486652018	0.2963673444987351
533	Lpar3	0.2155522046949237	0.841789138801021	1.2453297	0.0468842729970326	0.0250094732853353	0.0733354930161474	0.0315919444825303
534	Cd86	0.2165768536095146	0.8436391223768618	1.6944977	0.0367952522255192	0.0147783251231527	0.0538778899948676	0.0169582189665189
535	Herc1	0.2166604632982354	0.8437654560996828	0.019947316	0.5566765578635015	0.6373626373626373	0.9885044015919248	0.9798456025628212
536	St8sia6	0.2171393432808241	0.8446328542340329	1.8860928	0.0356083086053412	0.0136415308829101	0.0560040431309584	0.0154633848028702
537	Ptger3	0.21771220657833	0.8463619782732673	0.99608135	0.0545994065281899	0.0329670329670329	0.0793960168981773	0.0405936780526647
538	Faf1	0.2179920460597422	0.847349961897199	0.008700849	0.5881305637982196	0.6703296703296703	1.0633069612084065	1.0593626723653593
539	Shisa6	0.2182161037259303	0.8478211151477351	1.6406447	0.0403560830860534	0.0185676392572944	0.0781272234520244	0.025727409183792
540	Arsi	0.2183095099153262	0.8480840928308163	0.5724205	0.143620178041543	0.1288366805608184	0.2161246072549573	0.1503512076541555
541	P2ry1	0.2198313889012345	0.8527906138387421	1.8704494	0.0344213649851632	0.0125047366426676	0.0515523371468275	0.0143650264622453
542	Hoxa5	0.2231303617609404	0.8617358337673051	0.599109	0.1062314540059347	0.0875331564986737	0.1499561429270809	0.1014757734967658
543	Tfrc	0.2268244602540098	0.8718898438966436	1.3125569	0.0462908011869436	0.0250094732853353	0.0664907063007508	0.0273034715008182
544	Coro2b	0.2283499397100021	0.8760454813260746	0.23415598	0.3661721068249258	0.4001515725653656	0.6010920749265932	0.5310067044278597
545	Snx24	0.2297373420051627	0.8802415890399995	0.19726497	0.4142433234421365	0.4532019704433497	0.7329214351170912	0.6642245245613285
546	Celf1	0.2309653469272873	0.8837702965333535	0.00022042295	0.6195845697329377	0.7082228116710876	1.164648133131604	1.1645430241354937
547	Gria4	0.2316273844131468	0.8855282752045336	0.63795465	0.0759643916913946	0.0549450549450549	0.1800800019224691	0.1193800161341935
548	Jund	0.2317297307789046	0.8858168493744034	0.664401	0.1050445103857566	0.0871542250852595	0.1555299506232474	0.1009076034819229
549	Apol6	0.2346478161649494	0.8945863209877492	1.68954	0.0356083086053412	0.0143993937097385	0.0537571842610595	0.0169772759979685
550	Peg3	0.2376612984381211	0.9021116213535864	0.51936024	0.1210682492581602	0.1034482758620689	0.191419634575718	0.1373137786945198
551	Cdon	0.2380187836991943	0.9029488464907084	0.07117983	0.5845697329376854	0.6354679802955665	1.1891041527234467	1.1550486085566944
552	Chd7	0.24233824135755	0.9140770041779746	0.8627967	0.0658753709198813	0.0458507010231148	0.0993234697335678	0.0558328947300053
553	Hacd2	0.2508582575011073	0.937102093898438	0.23161685	0.3050445103857567	0.306176582038651	0.4746773193675092	0.4169928095142244
554	Eeig2	0.2525580470667724	0.9414253949784936	0.19724639	0.3887240356083086	0.4187192118226601	0.6470451612510913	0.5842346664238609
555	Galnt17	0.252599479056941	0.9414734059481829	0.08623552	0.5602373887240356	0.5949223190602501	1.1583203726648528	1.1177038932992651
556	Glipr2	0.2543803322012768	0.9461857951500172	0.5692564	0.1412462908011869	0.1288366805608184	0.2167856997790315	0.1511333914562808
557	Ralgapa2	0.2554123141242079	0.9485263707547736	0.2189754	0.3489614243323442	0.367942402425161	0.5697034749441403	0.5065921126418158
558	Oxct1	0.2560130317447876	0.9497945216868392	0.3129054	0.2617210682492581	0.2618416066691929	0.4318718812871247	0.3610401956985165
559	Pde3a	0.257716015980547	0.9538587844811492	-0.057212263	0.7311572700296736	0.8101553618794998	1.6973256644531027	1.729834856945379
560	Tnrc6b	0.2580785815267079	0.9546649256519708	-0.060890425	0.7044510385756677	0.7843880257673361	1.4216948233681157	1.453878210436748
561	Limch1	0.2590102578018622	0.9572522125934328	0.17778403	0.4178041543026706	0.4278135657446002	0.9891736072457564	0.9135618825930084
562	Cacna1e	0.262254908455271	0.9653974453980216	1.3019936	0.0338278931750741	0.0136415308829101	0.0439484644213968	0.0180574236994422
563	Wnt5b	0.2622974377788826	0.9653974453980216	0.51030576	0.1370919881305638	0.1231527093596059	0.2305183727568384	0.1672201139165873
564	Efhd1	0.2624303726194277	0.9655829585358844	0.40334058	0.1857566765578635	0.17620310723759	0.3286757724980111	0.2579092411952129
565	Gm3289	0.2625207948854027	0.9657883175891184	2.2118893	0.0272997032640949	0.0071996968548692	0.0399036518021085	0.0087490354847201
566	Foxp1	0.2626538078884481	0.9660620927287996	-0.03505843	0.7756676557863501	0.82834406972338	1.6516806889759996	1.6713677686754915
567	Ttc7b	0.2639010660255904	0.9690282573638996	0.19331285	0.3786350148367952	0.416445623342175	0.6155678608947189	0.5561953030371553
568	Flrt2	0.2673709211878941	0.978609030441738	-0.00027428806	0.7323442136498516	0.7847669571807503	1.7652186858695262	1.7653762711757104
569	Adamtsl5	0.2682878098764437	0.9808761772775092	0.36999726	0.2148367952522255	0.2103069344448654	0.3298740905969304	0.2642005448432551
570	Greb1l	0.2684714464999163	0.9811124323271904	0.32048422	0.2492581602373887	0.2470632815460401	0.4567144527080287	0.3808759839065636
571	Dmxl2	0.2700358434196258	0.9843401228054816	0.43845582	0.1816023738872403	0.1735505873436908	0.2753623515330301	0.2102023139614604
572	Pde11a	0.2718679526734405	0.9882674315350048	0.34054747	0.1554896142433234	0.1386888973095869	0.3407354745450944	0.2781015424662237
573	Strn3	0.2729920589203491	0.991280733347027	-0.11412584	0.7543026706231454	0.854490337248958	1.59453532107723	1.6580808916518814
574	Mmp28	0.2751728696303671	0.9968743356615828	2.1244483	0.0278931750741839	0.0083364910951117	0.0398541304371115	0.0092814667432177
575	Gpatch8	0.2762291596843889	0.9997322743673656	-0.054999746	0.6830860534124629	0.7688518378173551	1.3252318145712614	1.3533648430776164
576	Bmpr2	0.277001112093868	1.0	0.02564067	0.56973293768546	0.6456991284577491	1.0490320010913192	1.037520631598704
577	Dgkd	0.2776805394475694	1.0	0.416703	0.2041543026706231	0.2008336491095111	0.3061211812680213	0.2376776153892315
578	Nos1ap	0.2792980309283682	1.0	0.68431586	0.087240356083086	0.0701023114816218	0.1310072332376154	0.0835202244819785
579	Vps54	0.2796367388900396	1.0	0.098982915	0.4741839762611275	0.53315649867374	0.8065796542618611	0.7691790517813515
580	Adm	0.2806489689478839	1.0	0.7533524	0.1014836795252225	0.0863963622584312	0.1581257730668402	0.0967883526832531
581	Lrba	0.2820602090439607	1.0	0.0595634	0.5454005934718101	0.601364153088291	1.002379883742386	0.9764446313325004
582	Gm57390	0.284846479972241	1.0	0.83314663	0.0623145400593471	0.0439560439560439	0.0872074689121159	0.0498826044047213
583	Dipk1a	0.2858376163887904	1.0	0.49746644	0.1370919881305638	0.1239105721864342	0.2085941414347768	0.1521184045961529
584	Pla2r1	0.2865147259478761	1.0	0.08889122	0.5032640949554896	0.5646078059871164	0.9144675041331248	0.8780012936236076
585	Kcnq5	0.2945979258179754	1.0	1.1723981	0.0409495548961424	0.0223569533914361	0.0648674111157392	0.0293010584701064
586	Lpar1	0.2970674481940095	1.0	0.016329352	0.6219584569732938	0.6866237211064797	1.2130292093442	1.2050889476023894
587	Rasa3	0.2983828198307737	1.0	0.22581024	0.3649851632047478	0.3933308071239105	0.6509580680075375	0.5791172176652588
588	Acaca	0.2999232993460129	1.0	0.20037252	0.3786350148367952	0.4088669950738916	0.6338194579592692	0.5710137668151742
589	Cers4	0.3018197948081118	1.0	0.5827511	0.11513353115727	0.1015536187949981	0.1747366201747286	0.1199882438270105
590	Tmem108	0.3026099112291334	1.0	1.6562763	0.029080118694362	0.0106100795755968	0.0445897434391866	0.0143628963763007
591	Lifr	0.3061913020828338	1.0	0.29531467	0.313946587537092	0.3300492610837438	0.5541964068895866	0.4721659446312244
592	Slc16a7	0.3087487606353053	1.0	0.6182176	0.0854599406528189	0.0689655172413793	0.1296778034151356	0.0863650720507845
593	Gm47405	0.3103364541240154	1.0	2.1584938	0.0261127596439169	0.0079575596816976	0.0373865340369861	0.0084965220724104
594	Pcgf5	0.3124976499995109	1.0	0.3878096	0.1685459940652819	0.158772262220538	0.2608133984317937	0.2051808051379548
595	Aox1	0.3127191028668238	1.0	0.26186723	0.2961424332344213	0.3122394846532778	0.4612410647705298	0.3979454941159941
596	Mtss1	0.3143262248943881	1.0	0.30392763	0.1946587537091988	0.1852974611595301	0.2966960623654731	0.2466994027684809
597	5830416I19Rik	0.315974932467586	1.0	2.0411289	0.0284866468842729	0.0106100795755968	0.0424206113746945	0.0104737834888454
598	Rhoq	0.3191679871988983	1.0	0.16280688	0.4065281899109792	0.4448654793482379	0.6832236157679911	0.628952037663806
599	Tbc1d5	0.321918154751725	1.0	-0.05919238	0.7002967359050445	0.782114437286851	1.440431709407315	1.471895051260032
600	Map3k20	0.3271625258666978	1.0	0.202112	0.3608308605341246	0.3880257673361121	0.597036299476847	0.5364709645866068
601	Ctnna3	0.3293500283541303	1.0	0.46897104	0.0777448071216617	0.0606290261462675	0.1289933996298556	0.0948308777735355
602	Pias1	0.3314474836877711	1.0	0.048411284	0.5329376854599407	0.603637741568776	0.9191070088273796	0.8990708680025463
603	Setd5	0.3323312338052766	1.0	-0.059715267	0.685459940652819	0.7699886320575976	1.3316557731807164	1.3622836249225685
604	Cat	0.3328609667688076	1.0	0.5253102	0.1311572700296736	0.1201212580522925	0.1901139170805065	0.13582757255998
605	Ar	0.3332040255014452	1.0	0.031859227	0.597626112759644	0.6642667677150436	1.1959982678651044	1.1806447038840424
606	Gm45407	0.3333537953469638	1.0	0.61784744	0.1050445103857566	0.0917014020462296	0.1502393744018617	0.1004237369180004
607	Rtn3	0.3336284862078592	1.0	-0.03619924	0.6462908011869436	0.7286851079954528	1.2623353406458018	1.2803897066282086
608	Plpp3	0.3356180918447927	1.0	0.0030093133	0.7347181008902077	0.7779461917392951	1.7039793868053097	1.7022733593524129
609	Sncaip	0.3362829878734926	1.0	1.2008508	0.0385756676557863	0.0215990905646078	0.0617019154215184	0.0273105166338563
610	Ptk2	0.3365592311998311	1.0	-0.028300341	0.6540059347181009	0.7237589996210686	1.244081084274202	1.2580832178206702
611	Wnt10b	0.3434236497993671	1.0	1.2085428	0.0397626112759643	0.0231148162182644	0.0587716478253732	0.0258558125675727
612	Stat5b	0.3471004859122764	1.0	0.12053929	0.4522255192878338	0.508904888215233	0.7931807301057092	0.7482949850599603
613	Kif13b	0.3473823815423396	1.0	-0.044210263	0.6700296735905045	0.7514209928003032	1.2986853910953515	1.321059831003703
614	Vti1a	0.3483509033070646	1.0	-0.0061852997	0.629673590504451	0.6957180750284199	1.2180472115334242	1.2210682266622728
615	Znrf2	0.348954690002343	1.0	0.32298177	0.2605341246290801	0.2716938234179613	0.4112291050441455	0.3412036483528229
616	Mb21d2	0.3503961782873372	1.0	0.60160214	0.0961424332344213	0.0826070481242895	0.1443975680797502	0.0974666111719721
617	Numb	0.357875607313134	1.0	0.035062637	0.5216617210682493	0.5956801818870784	0.9189541308859308	0.9044170634759764
618	Gm43795	0.3602378917404237	1.0	0.76956886	0.0706231454005934	0.0560818491852974	0.1031577686541748	0.0617936973220729
619	Etl4	0.3607167708030071	1.0	0.3619129	0.1198813056379822	0.105721864342554	0.1866960550370859	0.1481786838659203
620	Sema4c	0.3618926980384336	1.0	0.6491224	0.0783382789317507	0.0636604774535809	0.113063036894811	0.0735575436524368
621	Kpna4	0.3627087137175437	1.0	0.11728363	0.4391691394658754	0.4895793861311103	0.7383180193501572	0.6967006399144932
622	Gm29683	0.3643640103407309	1.0	0.32714424	0.1234421364985163	0.1095111784766957	0.2268210335036546	0.1847761662952077
623	Ppp1r12b	0.366739737753183	1.0	0.026939908	0.5454005934718101	0.6275104206138689	0.9998547903744164	0.9880926097178382
624	Huwe1	0.3695446933198899	1.0	-0.018731508	0.6083086053412463	0.6854869268662372	1.101429132258835	1.1101157780298885
625	Dpysl3	0.369904581244755	1.0	0.054981	0.5732937685459941	0.6119742326638878	1.136715029163114	1.11099244521648
626	Plac9	0.3714265077632647	1.0	-0.012691974	0.6724035608308605	0.7320954907161804	1.329326206699682	1.3358028509444162
627	Slc16a12	0.3717808446083395	1.0	1.480144	0.0284866468842729	0.0125047366426676	0.039010892578002	0.0141591932458435
628	Gfra2	0.3719681260302929	1.0	0.66902876	0.0676557863501483	0.0526714664645699	0.1045749459032666	0.0670344860670836
629	Mdm4	0.3727714230314075	1.0	0.07287493	0.4824925816023739	0.5490716180371353	0.7989018847336237	0.771426980378841
630	Adamts14	0.3731667711709647	1.0	0.394861	0.1774480712166172	0.1731716559302766	0.2693586908789491	0.211158936315889
631	Ttll4	0.3735422569322829	1.0	0.3444236	0.2379821958456973	0.2444107616521409	0.3652103193206492	0.2980264636589925
632	Adamts3	0.3756317969412253	1.0	0.47978243	0.1270029673590504	0.1155740810913224	0.2105817789790234	0.1553631149165119
633	Stag2	0.376446715932052	1.0	0.054973543	0.5109792284866469	0.5888594164456233	0.9115538819496352	0.888938333427159
634	Rtl4	0.3778501154581634	1.0	1.2603087	0.0367952522255192	0.0212201591511936	0.0931115163654306	0.0399290624919143
635	Itga6	0.3789183106049719	1.0	0.8834811	0.0456973293768546	0.0303145130731337	0.061845935419847	0.033997914197456
636	Cdc14a	0.3792973570383842	1.0	0.3198973	0.2700296735905044	0.2853353543008715	0.4578036403542319	0.3819461345265122
637	Lmo7	0.3822632784431033	1.0	1.2871711	0.0314540059347181	0.0159151193633952	0.0459740588865516	0.0190943211697265
638	Astn2	0.3832505278481576	1.0	0.52379507	0.1465875370919881	0.1394467601364153	0.2601320163477168	0.187844428107071
639	Vegfa	0.3834686137520071	1.0	0.40860403	0.1590504451038575	0.1523304281924971	0.2393848448402402	0.1854476090044423
640	Aox3	0.3848811919192221	1.0	0.47490132	0.1074183976261127	0.094732853353543	0.1856402299895638	0.1369522296293101
641	Gm42969	0.386810685358532	1.0	1.2972479	0.0338278931750741	0.0185676392572944	0.0451036238350331	0.018598883042489
642	Carmil1	0.3874345806418029	1.0	0.1654073	0.3851632047477745	0.422887457370216	0.6545737523263825	0.6011396330611881
643	Gm48225	0.3887804373710163	1.0	0.8011609	0.0694362017804154	0.0560818491852974	0.1007523645207996	0.0590550208520798
644	Atp9b	0.3910114528312584	1.0	-0.025285866	0.5798219584569733	0.6703296703296703	1.06339070028615	1.0749004692392408
645	Snhg11	0.3924477989508917	1.0	0.78049135	0.0611275964391691	0.0469874952633573	0.0954216917768	0.0566527560077691
646	Pde1a	0.3926621433674275	1.0	0.11171592	0.4510385756676557	0.4793482379689276	0.830365728035447	0.7874230073898393
647	Prr5l	0.3935271551258503	1.0	0.6974574	0.0599406528189911	0.0454717696097006	0.0832827722937922	0.0521712931012049
648	Gm36827	0.3943655847859646	1.0	3.818681	0.0172106824925816	0.0018946570670708	0.026430781649168	0.0018963233984884
649	Arid1a	0.3965811652043988	1.0	0.13225551	0.4225519287833827	0.4679802955665024	0.6905642628153934	0.6458965644255359
650	Gramd4	0.3993489544002362	1.0	0.40265995	0.1798219584569733	0.1773399014778325	0.2681305816610118	0.209146580574987
651	St3gal2	0.4018407586077215	1.0	0.24725485	0.3192878338278931	0.3433118605532398	0.5199306983781814	0.4539432991128652
652	Slc5a7	0.406315561276114	1.0	1.7582111	0.0243323442136498	0.0094732853353543	0.0343596136333025	0.0102806851195105
653	Plagl1	0.4103440630231101	1.0	1.7017529	0.0249258160237388	0.0102311481621826	0.0373417027232664	0.0116284482767784
654	Ccn3	0.4120005211266019	1.0	0.8171504	0.0504451038575667	0.0363774156877605	0.0740217680029451	0.0426819443266545
655	Kif13a	0.4140534596341009	1.0	0.14645283	0.4130563798219585	0.4577491474043198	0.6860500205523484	0.6369420402524567
656	Gm18068	0.4147462609770038	1.0	0.7471566	0.0640949554896142	0.050776809397499	0.0901708880675488	0.0546948347424076
657	Gm49767	0.4200036709991755	1.0	0.8994777	0.0456973293768546	0.0318302387267904	0.0656503865125167	0.0357289100301949
658	Iqgap2	0.4205077831275419	1.0	0.18065959	0.3519287833827893	0.3724895793861311	0.6193046912793266	0.5634323812524468
659	Gm44423	0.4205582138759355	1.0	1.0557759	0.0451038575667655	0.0314513073133762	0.0689236579072444	0.0337482834374211
660	Myrip	0.4210194596550487	1.0	2.4985344	0.0189910979228486	0.00454717696097	0.028764358327958	0.0051506608453169
661	C7	0.4238148742351645	1.0	0.17031704	0.3632047477744807	0.3626373626373626	0.9987664107141212	0.9258325138677292
662	Gm38034	0.4241623475735601	1.0	1.108447	0.0403560830860534	0.026525198938992	0.0598008130863708	0.0281804489106636
663	Lrrk1	0.4255539057323882	1.0	0.02466237	0.541839762611276	0.6237211064797271	1.0028865794875883	0.9920965597582116
664	Gm16685	0.4260909461713982	1.0	1.6063014	0.0237388724035608	0.0094732853353543	0.0363243890830223	0.012076469611305
665	Gm37558	0.4267809692781609	1.0	0.5863932	0.0635014836795252	0.0500189465706707	0.0820219482818858	0.0553684224346568
666	Cep128	0.4285052322146728	1.0	0.2720186	0.2451038575667656	0.2512315270935961	0.3897920079576665	0.3327238037243941
667	Ntf3	0.428672781202591	1.0	0.683711	0.0682492581602373	0.0557029177718832	0.1181711834366434	0.075192932701925
668	Arhgap12	0.4297591298682834	1.0	0.04278044	0.5186943620178042	0.5888594164456233	0.9092434630665852	0.8916414251885116
669	Neurl4	0.4318561276415064	1.0	0.6421675	0.0919881305637982	0.0814702538840469	0.1385094872274503	0.0909279777260525
670	Btrc	0.4325808552620728	1.0	0.023460839	0.5109792284866469	0.5896172792724517	0.8980274412682399	0.8884221947051664
671	Palm	0.4346564302485829	1.0	0.19159621	0.3566765578635015	0.389920424403183	0.578892853760207	0.5226869869972779
672	Slc24a3	0.4349282196314448	1.0	0.15074852	0.3833827893175074	0.398635846911709	0.7339786350296906	0.681006776962741
673	Etv6	0.4354353320924755	1.0	-0.0154305445	0.6071216617210683	0.6775293671845396	1.1399006943306065	1.1471877517202582
674	Fras1	0.4355750316317279	1.0	0.6798332	0.0462908011869436	0.0325881015536188	0.0734225330315889	0.0464613902868288
675	Pld5	0.4373713642863027	1.0	1.3049933	0.0278931750741839	0.0140204622963243	0.0515297243491111	0.0211761417872451
676	Ccn5	0.4381604432958832	1.0	0.6149756	0.0688427299703264	0.0560818491852974	0.1168899512891948	0.0778512822231144
677	Ksr1	0.441221215549534	1.0	0.15132828	0.4094955489614243	0.4535809018567639	0.708165192971058	0.6563121429294383
678	Amotl2	0.4427413382981048	1.0	0.36942914	0.1768545994065282	0.1731716559302766	0.2668183029019031	0.2124617304810895
679	Itsn2	0.4433353683494795	1.0	0.039474055	0.5222551928783383	0.5930276619931792	0.9010116668813772	0.8848538108011905
680	Nrbp2	0.44472568862068	1.0	0.818367	0.0557863501483679	0.0431981811292156	0.0878566847743972	0.0507655464291662
681	Gm47411	0.445589381749406	1.0	2.311053	0.0189910979228486	0.0053050397877984	0.026026601510717	0.0052994855767649
682	Dkk2	0.4461632227041553	1.0	0.7111203	0.0367952522255192	0.0231148162182644	0.0706413239027612	0.0437408606238762
683	Kmt5c	0.4466181225588725	1.0	0.47277376	0.1264094955489614	0.1182266009852216	0.1820079160414993	0.1343948793901734
684	Slc8b1	0.447670621969922	1.0	0.42784593	0.1513353115727003	0.1462675255778704	0.2302042728394153	0.1759906042001739
685	P3h2	0.4476855611724626	1.0	0.4286693	0.0931750741839762	0.0814702538840469	0.1428695170682314	0.108047996809973
686	Rcan2	0.4483880232332833	1.0	0.19318132	0.3216617210682492	0.3334596438044714	0.6067713287488176	0.548072345548826
687	Gm42603	0.4520824457904542	1.0	0.90143925	0.0415430267062314	0.0284198560060629	0.0544123674588451	0.0294975113440503
688	Cry2	0.4536161908819124	1.0	0.4386784	0.1501483679525222	0.145509662751042	0.2160128989807735	0.1637328532755433
689	Exoc4	0.4589391751914956	1.0	-0.0683736	0.8326409495548961	0.8844259189086775	1.9107484395106904	1.9512687061413752
690	Ankrd11	0.4607212513668511	1.0	-0.05862315	0.6445103857566765	0.7392951875710496	1.2328395676551556	1.2618000870544686
691	Zfp638	0.4624691511751332	1.0	-0.062647015	0.6385756676557863	0.7347480106100795	1.2024006350673748	1.232973673047919
692	Ino80	0.463702497803428	1.0	0.12199306	0.4201780415430267	0.4740431981811292	0.7128498138075973	0.6706390421259667
693	Prlr	0.4674823851620658	1.0	1.0789633	0.0379821958456973	0.0253884046987495	0.0664847397906438	0.032023313547668
694	Gdf10	0.4675283065019012	1.0	0.75371826	0.0617210682492581	0.0500189465706707	0.09582761913955	0.0579339098220504
695	Adgrg2	0.4714023011932988	1.0	0.2802322	0.2599406528189911	0.2716938234179613	0.4489481822695338	0.3829630548484932
696	Kcnc2	0.472949139046938	1.0	1.1363355	0.029080118694362	0.0162940507768094	0.0489619635628295	0.0225710937224953
697	Tomm34	0.474452468457921	1.0	0.40941763	0.1258160237388724	0.1174687381583933	0.1763025117065481	0.1355474207202374
698	Cd226	0.4745913695310988	1.0	1.2481047	0.0249258160237388	0.0121258052292535	0.0352510743789943	0.0149924607943704
699	Pacsin2	0.4778387264607248	1.0	0.22547574	0.316320474777448	0.3444486547934823	0.5084608423732089	0.4490618459842295
700	Wdfy2	0.4781486310049269	1.0	0.14321159	0.4077151335311573	0.4562334217506631	0.6805624624653366	0.6327881936200046
701	Nfat5	0.4841200514451398	1.0	-0.08717134	0.7293768545994065	0.8158393330807124	1.5028613023677055	1.550152545532013
702	Anxa3	0.488366314985907	1.0	0.13313356	0.456379821958457	0.5054945054945055	0.928828981948174	0.8740241654448709
703	Trip12	0.4898489938020989	1.0	-0.08043558	0.7234421364985163	0.808260704812429	1.4323479998161337	1.4750703582802385
704	Gpm6b	0.4901395369261713	1.0	0.11334478	0.4824925816023739	0.5433876468359227	0.9840056624890374	0.9355363701282324
705	Hip1	0.4909802776055876	1.0	0.18838489	0.3744807121661721	0.416445623342175	0.662634516931169	0.6014930635772309
706	Trim16	0.4932076484686973	1.0	0.5420236	0.0830860534124629	0.0731337627889352	0.1143961299370374	0.0799550432183093
707	Pkp2	0.4934913764713582	1.0	0.6314928	0.0611275964391691	0.0500189465706707	0.0908344738494261	0.0595698550168214
708	Dnajc6	0.4956537227358605	1.0	1.2054157	0.0243323442136498	0.0121258052292535	0.0352887151422347	0.015455903778625
709	Klhl13	0.4959461055359032	1.0	0.21410818	0.3412462908011869	0.3705949223190602	0.6171361353428821	0.5515149739660119
710	Fbxw11	0.4962227685462721	1.0	0.07864492	0.457566765578635	0.5202728306176582	0.7794550750807997	0.7503144745657112
711	Rap1gap2	0.4969978627455964	1.0	0.62212306	0.0824925816023738	0.0731337627889352	0.1296867623036968	0.0861474445290654
712	Slc1a4	0.4989780622246227	1.0	1.4941318	0.0219584569732937	0.0098522167487684	0.0285892600963376	0.0102428585261433
713	Rasd1	0.4997237003272223	1.0	1.9235501	0.0178041543026706	0.0056839712012125	0.0263857914437973	0.0070232805339694
714	Agtr1a	0.5068686418296333	1.0	0.3779435	0.1821958456973293	0.1830238726790451	0.2899192275438506	0.2301662291518672
715	Lin52	0.5104089811817196	1.0	0.2634255	0.23026706231454	0.2375899962106858	0.3678955066264542	0.3151577196734363
716	Penk	0.51101099808813	1.0	0.5894344	0.0830860534124629	0.0738916256157635	0.1259023014970055	0.0854166205103327
717	Map3k5	0.5132135157409932	1.0	0.1276711	0.3994065281899109	0.4403183023872679	0.6712698107387247	0.6289785484661047
718	Hoxb6	0.5134147212197001	1.0	0.34062845	0.1792284866468842	0.1788556271314892	0.2625046156117675	0.2127321525636953
719	Epsti1	0.5134388686367165	1.0	0.50711286	0.0759643916913946	0.0659340659340659	0.1094196895409741	0.078220403594975
720	Kidins220	0.5148162481754441	1.0	0.073129624	0.4777448071216617	0.5445244410761653	0.8248407850684806	0.796685599502032
721	Kif21a	0.5165184640335173	1.0	0.86806196	0.0338278931750741	0.0223569533914361	0.0484055092333053	0.0268102489133244
722	Rgs7bp	0.5196643018411017	1.0	0.90704304	0.0237388724035608	0.0121258052292535	0.0331702921918347	0.0178257704437537
723	Retn	0.5216587905959589	1.0	1.587015	0.0201780415430267	0.0087154225085259	0.0300432489203216	0.0101007284331509
724	Acvr2b	0.5230637735875192	1.0	0.8947727	0.0379821958456973	0.0269041303524062	0.0536196986300644	0.0291951868695202
725	Pde1c	0.5231775565369994	1.0	1.0495472	0.0338278931750741	0.0227358848048503	0.054596485368748	0.0267489949756583
726	Tmem120a	0.523275094890072	1.0	0.67647886	0.0516320474777448	0.0409245926487305	0.0732244910783713	0.046439780117517
727	Gm19951	0.5265724780432157	1.0	1.2530215	0.0249258160237388	0.0136415308829101	0.0391894778901969	0.0166300641904133
728	Vstm2b	0.5267355863011648	1.0	1.2212937	0.0249258160237388	0.0136415308829101	0.0336047104747133	0.0145515099173108
729	Chn1	0.5304941825106775	1.0	0.8056871	0.0403560830860534	0.0295566502463054	0.0562008367419054	0.0325374278260961
730	Fam193a	0.5308380358485938	1.0	-0.06448918	0.6409495548961425	0.7305797650625236	1.201863150213161	1.233333974614961
731	Megf10	0.5315998276539374	1.0	1.8397288	0.0183976261127596	0.0071996968548692	0.0300376772332368	0.0084829776871534
732	Grid1	0.5326492207043244	1.0	2.2742276	0.0172106824925816	0.0060629026146267	0.0260702800592404	0.0054453440853357
733	Alpk3	0.5333548699764148	1.0	1.3050479	0.0243323442136498	0.013262599469496	0.0367668129663548	0.0150430208284993
734	Bche	0.5335190421632039	1.0	1.9883419	0.0172106824925816	0.0060629026146267	0.0255146262767458	0.0064920271414508
735	Gm44022	0.5359929141428439	1.0	0.49969965	0.0771513353115727	0.0678287230011367	0.1063673975579872	0.076382560796614
736	Gm48542	0.5362562563952935	1.0	0.41394535	0.1632047477744807	0.1640773020083364	0.240899754255209	0.1860228837464791
737	Ralgps1	0.5363221021317568	1.0	0.35639244	0.1792284866468842	0.1803713527851458	0.263558094947055	0.2115142808283829
738	Pten	0.5365937587958163	1.0	0.0012074884	0.5732937685459941	0.658582796513831	1.0497349013775183	1.049190977957421
739	Hr	0.5382251509810022	1.0	1.0356557	0.029080118694362	0.0181887078438802	0.040431326782433	0.0199264300751608
740	Acadsb	0.5393306348357811	1.0	0.21626769	0.2955489614243323	0.3141341417203486	0.4562251843386828	0.4038820318110879
741	Ntm	0.5417600780106118	1.0	1.3522346	0.0207715133531157	0.0098522167487684	0.0289155660726566	0.011425603837422
742	Gm48543	0.5428774654464085	1.0	1.1096131	0.0332344213649851	0.0227358848048503	0.0467611276300334	0.0219421098916683
743	Gm34567	0.5445764315103179	1.0	0.764286	0.0385756676557863	0.0280409245926487	0.0646316411706862	0.0385552279016161
744	Dusp10	0.5465106538238617	1.0	0.43508622	0.1002967359050445	0.0928381962864721	0.1487396215457608	0.1120941734337659
745	Nrcam	0.5466020530966933	1.0	0.4421376	0.0955489614243323	0.0875331564986737	0.1532882894309632	0.1150536625352846
746	1700087I21Rik	0.5489477797573842	1.0	0.9007627	0.0451038575667655	0.035240621447518	0.0682099959685353	0.0371110921117215
747	Gm48885	0.5498557906101917	1.0	0.9107311	0.0320474777448071	0.0215990905646078	0.0424803452289244	0.0228203859421702
748	Unc79	0.5500558189789228	1.0	0.97141564	0.0272997032640949	0.0166729821902235	0.037297640189661	0.0191957629672604
749	Plekhg1	0.5500641542721227	1.0	0.16274813	0.3703264094955489	0.4043198181129215	0.6333807788399177	0.5820306177593452
750	Gm48099	0.553896608860929	1.0	1.1845987	0.0219584569732937	0.0113679424024251	0.0327572270766156	0.0145438022241835
751	Egfl7	0.5556376144578852	1.0	2.0286615	0.0166172106824925	0.0060629026146267	0.0250583024303567	0.0061996816263
752	Glb1l2	0.5584976269779698	1.0	1.0974356	0.0255192878338278	0.0151572565365668	0.036604071436431	0.0172736744202208
753	Adra1a	0.5591612298002973	1.0	1.1935441	0.0225519287833827	0.0121258052292535	0.0315117637792664	0.013900130509286
754	Abca1	0.5607503881325893	1.0	0.002603891	0.5916913946587538	0.6494884425918909	1.134734463558999	1.133510221520761
755	Scarb1	0.5612216694924526	1.0	0.8864749	0.0427299703264094	0.0329670329670329	0.0654774074070864	0.0359502461711566
756	Crtc2	0.5622827527049703	1.0	0.49153644	0.0611275964391691	0.0515346722243273	0.0845639237575327	0.0608729954773955
757	Ms4a4d	0.5624007106260428	1.0	0.32582915	0.2124629080118694	0.2216748768472906	0.3279229235172218	0.2697425296277147
758	D630023O14Rik	0.5628726617712794	1.0	2.5750957	0.0130563798219584	0.0026525198938992	0.0178316904638916	0.0030146326933545
759	Atp8a1	0.5688474229360627	1.0	0.47248968	0.1175074183976261	0.1129215611974232	0.1787726002545726	0.1319752075614819
760	Ces1d	0.569076195664683	1.0	1.915143	0.0166172106824925	0.0064418340280409	0.0251681591883327	0.0067351804590657
761	Syne2	0.5706788338856038	1.0	0.07250269	0.4605341246290801	0.5161045850701023	0.8017334473846651	0.7743332075772685
762	Gm38318	0.5726405285086758	1.0	1.1799685	0.0225519287833827	0.0125047366426676	0.0290391873447836	0.0129208421497641
763	Tsc22d3	0.5729890423196092	1.0	0.3762576	0.1127596439169139	0.1064797271693823	0.1670766365395561	0.1311154143072691
764	Safb	0.5758489404767066	1.0	0.33875433	0.2213649851632047	0.2334217506631299	0.3409720285909632	0.2786025195773134
765	Herc2	0.5762324737498119	1.0	0.07781169	0.4397626112759644	0.4952633573323228	0.7185254710327614	0.6912457321576434
766	Gpat3	0.5772216927338327	1.0	0.51392287	0.0623145400593471	0.0534293292913982	0.0909265507636019	0.0645341779697114
767	Muc16	0.5784251815033378	1.0	0.95217246	0.0243323442136498	0.0143993937097385	0.0360458309906781	0.0187925700216608
768	Mlxipl	0.5786899364209084	1.0	1.2262104	0.0201780415430267	0.0102311481621826	0.0299128260809589	0.0128955464119988
769	Eea1	0.5797409763899969	1.0	0.0670154	0.4557863501483679	0.5168624478969307	0.7646637580593052	0.740103663441273
770	Gm37651	0.5799974633595024	1.0	1.2305874	0.0249258160237388	0.0151572565365668	0.0349196510330221	0.0150301427896022
771	Vit	0.5814433329819648	1.0	0.22943477	0.2480712166172106	0.2538840469874953	0.4363174754742172	0.3829290147015112
772	Gprin3	0.5821540513087071	1.0	0.6650028	0.0456973293768546	0.0363774156877605	0.0662848094122634	0.0423136590759994
773	Il3ra	0.5822996701737944	1.0	0.8574519	0.0356083086053412	0.0261462675255778	0.0515815237438559	0.0287975815240915
774	Bmp5	0.5828051852004377	1.0	0.6889079	0.0332344213649851	0.0234937476316786	0.0550050430049547	0.0344755907645844
775	Fam120a	0.582950880060839	1.0	0.07455187	0.4510385756676557	0.5225464190981433	0.7413540715210094	0.7146336379793997
776	Ptch2	0.5844259238048972	1.0	0.5635107	0.0617210682492581	0.053050397877984	0.0960986072226356	0.0660240697432941
777	Dock5	0.5850524842582476	1.0	0.35721698	0.1068249258160237	0.1000378931413414	0.1549467505409787	0.1229579292607846
778	Rgs6	0.5852070265806808	1.0	0.090065174	0.4112759643916914	0.4130352406214475	1.1037378841045515	1.0624474483078632
779	Rasgrp2	0.5880952915570445	1.0	0.7309223	0.0456973293768546	0.0367563471011746	0.0675854585885995	0.0412658507476555
780	Mafk	0.5896452820458606	1.0	0.6429555	0.0480712166172106	0.0390299355816597	0.0648721227740563	0.0420256522850072
781	Rapgef5	0.5900330737201769	1.0	0.38230136	0.0551928783382789	0.0458507010231148	0.0819564010083181	0.0634690258026626
782	Epb41l3	0.59196516016359	1.0	0.26021543	0.2439169139465875	0.2565365668813945	0.3863110935362158	0.3319768260527844
783	Kcnk2	0.5929236530240937	1.0	0.2424872	0.1376854599406528	0.1318681318681318	0.2293692465442429	0.1971447626786665
784	Gm37246	0.5962536539299353	1.0	1.0611247	0.0219584569732937	0.0125047366426676	0.0288948307521849	0.0139523096001752
785	Nipbl	0.5981256372879922	1.0	-0.077009134	0.715727002967359	0.8003031451307313	1.425940239619622	1.466750601209294
786	Fbxl4	0.6024604342866988	1.0	0.3243253	0.2	0.2072754831375521	0.2995481311543437	0.2460279509612466
787	Apcdd1	0.6025822556761885	1.0	0.7178833	0.029673590504451	0.0204622963243652	0.0397222187640074	0.0243381485677137
788	Cyp2e1	0.6030087178689154	1.0	2.0680368	0.0142433234421364	0.0049261083743842	0.022409499900696	0.005390080984532
789	Cobll1	0.6051692186650339	1.0	0.18953957	0.1341246290801186	0.1273209549071618	0.2115783720469206	0.1878211826521797
790	A830018L16Rik	0.6059802999284756	1.0	2.1209843	0.0130563798219584	0.0037893141341417	0.0185347289891028	0.0042914595931951
791	Thsd7b	0.6097630119070812	1.0	1.8243705	0.0148367952522255	0.0056839712012125	0.0200601962188157	0.0057051718628988
792	Ehmt1	0.611417409170633	1.0	-0.0028857249	0.5270029673590505	0.6146267525577871	0.9256952541604704	0.926903361117884
793	Anks1	0.6126880019014395	1.0	0.1996523	0.3086053412462908	0.3364910951117847	0.4872499621036004	0.4361187859807409
794	Chrdl1	0.6139685348250394	1.0	0.18038774	0.0528189910979228	0.0435771125426297	0.094562802404988	0.0839011272202012
795	Gm48958	0.6149077560181719	1.0	0.81975806	0.0344213649851632	0.0257673361121636	0.0483655796278478	0.0276874697814169
796	Gm56878	0.6154786194377537	1.0	0.55481315	0.0807121661721068	0.0742705570291777	0.1211868962754112	0.0840694210217408
797	Ece1	0.6160848676581943	1.0	0.27747667	0.2326409495548961	0.2436528988253126	0.3544336493462813	0.3008056783498161
798	Ripor3	0.6187589899687898	1.0	0.6168826	0.0931750741839762	0.0890488821523304	0.1514212759927895	0.1012978111176291
799	Bdkrb2	0.6194547389318636	1.0	1.4016538	0.0172106824925816	0.0083364910951117	0.0266061637653092	0.0101537376798506
800	Pecam1	0.6201155756505154	1.0	0.6981113	0.0439169139465875	0.0356195528609321	0.0633868368898724	0.0395429152084861
801	Scarna2	0.6206003843273836	1.0	2.1127486	0.0130563798219584	0.0041682455475558	0.0189565956247132	0.0044149253035319
802	Smyd3	0.6216940121545909	1.0	0.016557496	0.5940652818991098	0.6494884425918909	1.2112572090133318	1.2032122660903204
803	Bnip3	0.6223294056637139	1.0	0.5298445	0.0652818991097922	0.0579765062523683	0.0945823093000008	0.0664509841475998
804	5330406M23Rik	0.6233713535583756	1.0	0.37452048	0.1685459940652819	0.1716559302766199	0.2497356233317528	0.1978868898741455
805	Rbck1	0.6241842431562905	1.0	0.57106376	0.0795252225519287	0.0735126942023493	0.1138980464895062	0.0780750464405236
806	Adgrl3	0.6247765269521379	1.0	0.83148634	0.0261127596439169	0.0174308450170519	0.0391756022486095	0.0222033077873392
807	Ppp1ccb	0.6254752028852111	1.0	2.5783715	0.0106824925816023	0.0018946570670708	0.0146714765198615	0.0024714935685304
808	Asxl3	0.6257140680594601	1.0	1.4386387	0.0148367952522255	0.0060629026146267	0.020299141621726	0.0075367133768419
809	Klhl14	0.6257229156724887	1.0	1.3593194	0.0148367952522255	0.0060629026146267	0.019305747860687	0.0075691120747266
810	Zdhhc1	0.6268470002558406	1.0	0.3207874	0.2379821958456973	0.2553997726411519	0.3687345695829779	0.3052801956711913
811	Slc39a8	0.6274580870716444	1.0	0.77736664	0.0278931750741839	0.0193255020841227	0.0404377688909725	0.0237908893773258
812	Foxp2	0.6286987585127796	1.0	0.11822246	0.314540059347181	0.3160287987874194	0.6724445959518831	0.6331671998804344
813	Gm45632	0.6287342217027108	1.0	1.4261446	0.0166172106824925	0.0079575596816976	0.0229856493365885	0.0086153541247047
814	Hrh2	0.6287519536189188	1.0	1.3891442	0.0166172106824925	0.0079575596816976	0.0233161046221609	0.0089661569725925
815	Fzd10os	0.62940818499467	1.0	1.2219347	0.0166172106824925	0.0079575596816976	0.0202806842035418	0.0087448950401452
816	Phlpp1	0.6348821880281486	1.0	0.041551426	0.5097922848664689	0.5782493368700266	0.9742431447230816	0.956411418709079
817	Daglb	0.6351403884983466	1.0	0.5216038	0.1934718100890207	0.2065176203107237	0.3442173565150995	0.2517088131855438
818	Rai2	0.6355945728213306	1.0	0.36426058	0.1364985163204747	0.1348995831754452	0.2201776349352511	0.1750794363739828
819	Rbm6	0.636039984674994	1.0	-0.06735924	0.6729970326409496	0.7612732095490716	1.291399062071234	1.3254702682779818
820	F11r	0.637002523403246	1.0	0.7326297	0.03026706231454	0.0219780219780219	0.0432834379101001	0.0262720293815845
821	Ica1	0.6372878378238629	1.0	1.4304497	0.0160237388724035	0.0075786282682834	0.0216802312852206	0.0080986406687786
822	Gm37212	0.6376891521926682	1.0	0.7675495	0.0367952522255192	0.028798787419477	0.0515426844528571	0.0305978449244019
823	Tmod2	0.6378318673520622	1.0	0.33208767	0.1804154302670623	0.1841606669192876	0.2683545457781089	0.2187503798533058
824	Gm10062	0.637929991812289	1.0	2.0303974	0.0118694362017804	0.0034103827207275	0.0146371129148025	0.0036028362045019
825	Cfd	0.6385991912405591	1.0	1.173091	0.0189910979228486	0.0106100795755968	0.0288294002898388	0.0128876495628563
826	Pde4d	0.6405281292565823	1.0	0.115675144	0.3115727002967359	0.3186813186813186	0.5482352234231422	0.5151774135831806
827	Nxph1	0.6434081865321061	1.0	0.31320235	0.0445103857566765	0.0363774156877605	0.0627919569628568	0.0508440037897306
828	Tmem182	0.6436409724069465	1.0	1.3691634	0.0166172106824925	0.0083364910951117	0.0235243233876331	0.0091723966640006
829	Pkd1l2	0.6437484238381893	1.0	1.3471513	0.0166172106824925	0.0083364910951117	0.0220014831457868	0.008705896113199
830	Eln	0.6441693469714818	1.0	0.3549608	0.3264094955489614	0.3550587343690792	0.6899090778731773	0.574833909974472
831	B230206I08Rik	0.6445097512549993	1.0	1.1442934	0.0195845697329376	0.0113679424024251	0.0267672550881723	0.0121986278635375
832	Sfxn2	0.6450921945322072	1.0	0.53148454	0.0629080118694362	0.0560818491852974	0.0898241119462423	0.0629941720911404
833	Hdac7	0.6460783638441718	1.0	0.0034440586	0.5519287833827893	0.6354679802955665	1.0102130537927023	1.008695766931262
834	Fgf9	0.6460873318766225	1.0	0.77062535	0.0267062314540059	0.0185676392572944	0.0438854027639603	0.0259570003589076
835	Gm30173	0.6461232045207562	1.0	1.4053674	0.0154302670623145	0.0071996968548692	0.0222786790104023	0.0084691154073431
836	Mc2r	0.64617701502983	1.0	2.4057288	0.0112759643916913	0.0030314513073133	0.0166742101768691	0.0031680082239233
837	Il20rb	0.6462039209785952	1.0	0.3977699	0.1317507418397626	0.1303524062144752	0.1943518067669619	0.1508566079953819
838	Gm22009	0.6485465067636508	1.0	3.0774243	0.0100890207715133	0.0018946570670708	0.0158981296034405	0.0018966785188119
839	Bbx	0.648869895834826	1.0	0.14173917	0.372106824925816	0.411898446381205	0.6302919647805161	0.5855540875620698
840	Gm26132	0.648869895834826	1.0	2.587469	0.0100890207715133	0.0018946570670708	0.013121425303887	0.0021950815335222
841	Ramp1	0.6489507534505639	1.0	0.8076263	0.0272997032640949	0.0193255020841227	0.0364883073479601	0.0210092859767309
842	Grin2b	0.649121466448117	1.0	2.3151593	0.0100890207715133	0.0018946570670708	0.0122724248485869	0.0024781480501154
843	Abcg3	0.6493551035764211	1.0	0.7803469	0.03026706231454	0.0223569533914361	0.0429378845433395	0.0252232681439097
844	Pdgfc	0.6505148129744388	1.0	0.18181	0.2112759643916913	0.2118226600985221	0.3563934273101652	0.3202502737411795
845	Ppara	0.652485559786963	1.0	0.6773965	0.0551928783382789	0.048503220917014	0.0889787100292014	0.0565581061820807
846	E330013P04Rik	0.6563079625305195	1.0	0.4964008	0.0646884272997032	0.0579765062523683	0.1053934835665364	0.0758397080398585
847	Met	0.656813484262382	1.0	0.7667005	0.030860534124629	0.0231148162182644	0.0441665651274527	0.026195042623842
848	Phf8	0.6575268981169986	1.0	0.22458091	0.2836795252225519	0.308450170519136	0.4385274457708216	0.3859937909953221
849	Bcas3	0.6580056925189608	1.0	-0.04112941	0.6160237388724036	0.7029177718832891	1.22360553086345	1.2438119644895125
850	Samd12	0.6619135366538756	1.0	0.86301136	0.0225519287833827	0.0147783251231527	0.0315434471971954	0.0174657104489297
851	Cd40	0.6626019851703028	1.0	1.6287397	0.0142433234421364	0.0064418340280409	0.0194652051801719	0.0063360197453937
852	Setd3	0.664006941193027	1.0	0.19900183	0.2925816023738872	0.3179234558544903	0.4481343710535149	0.4004796296361377
853	Gm32718	0.6642155193480416	1.0	2.2073545	0.0100890207715133	0.002273588480485	0.0136921664152898	0.0029807207300951
854	Nedd4l	0.6643697025292548	1.0	0.07637885	0.485459940652819	0.5562713148920045	0.9290741730435924	0.8973762013213427
855	Gm47121	0.6665842469604746	1.0	1.3798264	0.0189910979228486	0.0113679424024251	0.0278833556026947	0.0108067708550134
856	Gm38253	0.6667749792175208	1.0	0.5831686	0.0344213649851632	0.0269041303524062	0.0403292633041097	0.0270992976354241
857	Epha6	0.6724248954073293	1.0	1.4290478	0.0166172106824925	0.0090943539219401	0.0252230442231252	0.0094416518418053
858	Spaca6	0.6729444209003819	1.0	0.20210353	0.3044510385756676	0.334975369458128	0.4689096402312318	0.4187422844634089
859	Gm10811	0.6747411749330637	1.0	4.4423127	0.0083086053412462	0.0007578628268283	0.0118641248607268	0.000548813972756
860	5033425B01Rik	0.6749601958444005	1.0	3.4932554	0.0083086053412462	0.0007578628268283	0.0127339424704702	0.0011373888255481
861	5031425E22Rik	0.6753983202489731	1.0	0.06372432	0.4623145400593472	0.5248200075786282	0.7920464076599968	0.768123600477619
862	Zfp366	0.6777368383631472	1.0	1.6627077	0.0142433234421364	0.006820765441455	0.0217676724557133	0.0069265582897509
863	4632418H02Rik	0.6778739575275481	1.0	0.64364123	0.0267062314540059	0.0193255020841227	0.0345959283694201	0.022282106585235
864	Tll1	0.6782030870502127	1.0	0.5965236	0.0267062314540059	0.0193255020841227	0.0411529377914986	0.0274051191306739
865	Epha3	0.6786237307953122	1.0	0.29541066	0.0528189910979228	0.0454717696097006	0.1062175143347449	0.0873825278791047
866	Med27	0.6798862624422624	1.0	0.26472414	0.2409495548961424	0.2580522925350511	0.3719255195533307	0.3184522672843576
867	Gm37702	0.6799960902955717	1.0	1.0425236	0.0231454005934718	0.0159151193633952	0.0320148012859762	0.0156705106403825
868	Ddx39b	0.6802157663690205	1.0	0.22952905	0.2813056379821958	0.3042819249715801	0.4415046044296549	0.3875763240256759
869	Spata13	0.6811039001971191	1.0	0.54898757	0.0403560830860534	0.0333459643804471	0.05979360466607	0.041252759796842
870	Klhl4	0.6813145535401809	1.0	3.2404125	0.0089020771513353	0.0015157256536566	0.0128956162751821	0.0013724157023775
871	Aqp7	0.6824965042033719	1.0	2.1484861	0.0118694362017804	0.00454717696097	0.0178076202921023	0.0040442793595534
872	Dym	0.6873055905037164	1.0	0.10892097	0.3863501483679525	0.4350132625994695	0.6427173243092358	0.6076301956303674
873	Gm37368	0.6875169682286458	1.0	1.0298517	0.0255192878338278	0.0185676392572944	0.0354289914187921	0.0175085861613405
874	Gm28307	0.6879306039718136	1.0	2.663077	0.0094955489614243	0.002273588480485	0.014690548244709	0.002333773867584
875	Dpf3	0.6900001813150118	1.0	0.74597377	0.0267062314540059	0.0197044334975369	0.0387483832005457	0.0232845786160865
876	Slc9a1	0.6912706712771477	1.0	0.23878026	0.2890207715133531	0.3190602500947329	0.4604544199576523	0.4025210371254935
877	D5Ertd615e	0.6918417545190865	1.0	1.8844594	0.0112759643916913	0.0041682455475558	0.0149025671325487	0.0040582680440657
878	Aass	0.6921089342928537	1.0	1.1357999	0.0154302670623145	0.0083364910951117	0.0233368205188235	0.0106877506031942
879	Aspg	0.6921181480722127	1.0	1.7542925	0.0112759643916913	0.0041682455475558	0.016625040345567	0.0049568553690255
880	Gm31517	0.6924590899327578	1.0	5.0	0.0071216617210682	0.0	0.0091873769209311	0.0
881	Qpct	0.6928553979586705	1.0	0.43381724	0.0700296735905044	0.0644183402804092	0.0982600645588542	0.0736553708158587
882	Gm37695	0.6935468340405523	1.0	0.77401423	0.0255192878338278	0.0185676392572944	0.0329807650524226	0.019418561951788
883	Anxa9	0.6937128167027292	1.0	0.4873173	0.0445103857566765	0.0378931413414172	0.0604585236408466	0.0434985839050943
884	Bmp2k	0.6939802641226612	1.0	0.1949286	0.3181008902077151	0.3497536945812808	0.5147371741085711	0.4625491812488435
885	Fzd6	0.6942016287452152	1.0	2.2671075	0.0100890207715133	0.0030314513073133	0.0145525832974169	0.0030407173333741
886	Cep112	0.6943861191940224	1.0	0.03401089	0.5014836795252225	0.5543766578249337	0.9165097225037152	0.9024297155227616
887	Gm29007	0.6945337245911594	1.0	2.1174963	0.0100890207715133	0.0030314513073133	0.0148295925073809	0.0034369791118762
888	Ric3	0.6950319782999563	1.0	0.62423444	0.0255192878338278	0.0185676392572944	0.0357952202944657	0.0233681086339954
889	Tspan7	0.6963428293027403	1.0	0.9083878	0.0231454005934718	0.0162940507768094	0.0361205393746205	0.0194065545015493
890	Trarg1	0.6968138496066506	1.0	0.87511605	0.030860534124629	0.024251610458507	0.0468079097227303	0.0257913663980755
891	Fggy	0.6970263087891575	1.0	0.31457356	0.1703264094955489	0.1735505873436908	0.2669733957401836	0.2199831284174437
892	Optn	0.6970540226086657	1.0	0.43540505	0.0979228486646884	0.094732853353543	0.1426602193463625	0.1074105038470099
893	Syt2	0.6971002132061701	1.0	0.522599	0.0421364985163204	0.0356195528609321	0.064479100337809	0.0453209702371733
894	Tnik	0.6982460988336061	1.0	0.21098216	0.1863501483679525	0.1875710496400151	0.3038391998346383	0.2675401061511774
895	Mrgprg	0.6989857452645785	1.0	4.2967386	0.0077151335311572	0.0007578628268283	0.0110224497417632	0.0005637719674958
896	Gm47798	0.7001512677601366	1.0	1.2614934	0.0178041543026706	0.0109890109890109	0.0251021549625628	0.0105471127298762
897	Ppm1l	0.7017341779918416	1.0	0.3766828	0.0326409495548961	0.0257673361121636	0.0463745529692083	0.0359067056345514
898	Rasl12	0.7019286599009803	1.0	0.4124407	0.1068249258160237	0.1042061386888973	0.169458835086979	0.1299287122173041
899	Sucnr1	0.7020768496981653	1.0	1.4441249	0.0136498516320474	0.006820765441455	0.0185541918353128	0.006859019277979
900	Epn2	0.7031979014491668	1.0	0.10548176	0.401780415430267	0.4513073133762789	0.6646645234493449	0.6298305864846548
901	Gpr156	0.7035222931086919	1.0	2.262088	0.0094955489614243	0.0026525198938992	0.0140876429372841	0.0029532696694896
902	A530016L24Rik	0.7037076840063288	1.0	1.9628515	0.0094955489614243	0.0026525198938992	0.0129607253834331	0.0033407487731095
903	Fam107b	0.7048111236829281	1.0	0.39904875	0.0694362017804154	0.064039408866995	0.1008586020381711	0.077402739318006
904	Gm42892	0.7058131027377281	1.0	2.8160386	0.0083086053412462	0.0015157256536566	0.0119869037408261	0.0017109159067399
905	Tdrd3	0.7060172721977928	1.0	0.04700193	0.4706231454005934	0.5445244410761653	0.8293371508650369	0.8111041752153815
906	Gm30605	0.7079393557218202	1.0	5.0	0.0071216617210682	0.0003789314134141	0.0107740346813548	0.0002465628064334
907	Uck1	0.7084039067969679	1.0	0.82241017	0.0272997032640949	0.0208412277377794	0.0403878634701892	0.0230392243863298
908	Cadm3	0.7091474141555336	1.0	0.2912167	0.1234421364985163	0.1208791208791208	0.1913001765068312	0.1589566164089291
909	Dipk2b	0.7098726006785259	1.0	2.20438	0.0100890207715133	0.0034103827207275	0.0138936730956216	0.0030310600617284
910	Crybg3	0.7130460462661108	1.0	0.11684127	0.3804154302670623	0.4217506631299735	0.6381899963579197	0.6007994293156376
911	Gm43256	0.7135583595047692	1.0	0.70668167	0.029080118694362	0.0227358848048503	0.0406512405325783	0.0251036026083247
912	Tspan12	0.7136794706107761	1.0	0.46560055	0.1008902077151335	0.0989010989010989	0.1523247841153173	0.1125727759276369
913	Grb14	0.7144342483928796	1.0	0.68955415	0.0338278931750741	0.0276619931792345	0.0549305629091038	0.0344132747744516
914	Gm42996	0.7145647321547426	1.0	3.4030704	0.0077151335311572	0.0011367942402425	0.0108158173090602	0.0010274490061855
915	Etv4	0.7158700281603735	1.0	0.74646163	0.0326409495548961	0.026525198938992	0.0499392791033854	0.0300662367004857
916	Ecpas	0.7160192578250066	1.0	-0.05516292	0.5964391691394659	0.6835922697991663	1.081703170187626	1.1071396336262187
917	Gm15987	0.7164949997590225	1.0	0.5341048	0.0272997032640949	0.0208412277377794	0.0384134233929321	0.0266846867659949
918	Erg	0.718940738687198	1.0	2.179251	0.0094955489614243	0.0030314513073133	0.0130008647250265	0.0028850394278541
919	Inpp4b	0.7190715083387504	1.0	0.27412406	0.1287833827893175	0.1269420234937476	0.2010736121205948	0.1690458968605809
920	Pde6a	0.7194545239059869	1.0	1.1461221	0.0166172106824925	0.0102311481621826	0.022339267329449	0.0101555764853465
921	Lmod1	0.7205572542662763	1.0	0.95935977	0.0166172106824925	0.0102311481621826	0.0249536513682336	0.0129110419547475
922	Btnl9	0.720744215406651	1.0	1.4805102	0.0124629080118694	0.0060629026146267	0.0196320068906951	0.0070797578896829
923	Gm48766	0.7228393184024378	1.0	0.635932	0.0439169139465875	0.0382720727548313	0.0629797541484844	0.0409811979097858
924	Esrrg	0.7229796899393324	1.0	0.6392096	0.0267062314540059	0.0204622963243652	0.0428464461611835	0.0277202698078022
925	Tead4	0.725161322197983	1.0	1.2128543	0.0172106824925816	0.0109890109890109	0.0258298197063515	0.0112252740239628
926	Gm43300	0.726229544860521	1.0	0.60093874	0.0421364985163204	0.0363774156877605	0.0554302266461059	0.036889528195733
927	Pfkfb1	0.7280110987721196	1.0	0.54433817	0.0427299703264094	0.0371352785145888	0.0595099666050983	0.0411851040087011
928	Phactr2	0.7318605045179329	1.0	0.17710415	0.3210682492581602	0.3550587343690792	0.514389415917389	0.4668197632897183
929	Hdac10	0.7320860458939986	1.0	0.61424243	0.029080118694362	0.0231148162182644	0.0396710721125984	0.0260935404033396
930	Aldh6a1	0.7321142401938439	1.0	0.52048963	0.0724035608308605	0.0685865858279651	0.109315370058557	0.0774506807453769
931	Gm45094	0.7323398076081731	1.0	1.628301	0.0106824925816023	0.00454717696097	0.01537225583222	0.0049983491889606
932	Col4a6	0.7330166485362155	1.0	0.19270772	0.1798219584569733	0.1792345585449033	0.3394152132616866	0.3027640924605165
933	Rhoj	0.7335150113772504	1.0	-0.04171365	0.6765578635014837	0.7483895414929898	1.4985900342693552	1.5211152572951825
934	Hrh1	0.7340322991235965	1.0	1.208685	0.0166172106824925	0.0106100795755968	0.0238629920564819	0.0103945906554576
935	Gm38346	0.7344744407032672	1.0	2.3183694	0.0094955489614243	0.0034103827207275	0.0147270463086712	0.0029701171898694
936	Gm16576	0.7351425236162561	1.0	0.5218878	0.029080118694362	0.0231148162182644	0.0367042660959171	0.0257047624730882
937	Gm29101	0.736987847858106	1.0	0.69858956	0.0284866468842729	0.0227358848048503	0.039913932693847	0.0247817360769957
938	Atl2	0.73708203783028	1.0	0.37282676	0.1519287833827893	0.156498673740053	0.2254050959502397	0.1783575308734476
939	Spry4	0.7371197149250743	1.0	0.49633828	0.0415430267062314	0.0359984842743463	0.0593445990397136	0.0424299582030341
940	Lmo1	0.737882811922004	1.0	1.0108688	0.0124629080118694	0.0064418340280409	0.0169342133613982	0.0084394021890571
941	Phex	0.7386367416029453	1.0	1.0018259	0.0183976261127596	0.0125047366426676	0.0283663249461856	0.0142658017861433
942	Gm36860	0.7394097804135333	1.0	3.1727002	0.0071216617210682	0.0011367942402425	0.0090703269779458	0.0010099420008129
943	Mccc2	0.7414850862767128	1.0	0.4117353	0.0925816023738872	0.0898067449791587	0.1337662410564705	0.1021866300379281
944	Cntfr	0.7424762374805354	1.0	0.9240847	0.0201780415430267	0.0143993937097385	0.0292826010853908	0.0155391733675099
945	Cdk13	0.742759502066105	1.0	-0.016752893	0.5810089020771514	0.6570670708601744	1.025690093845952	1.0331542539999108
946	Ppp1r14c	0.7432600212804459	1.0	0.8318748	0.0172106824925816	0.0113679424024251	0.0233043967484722	0.0131591637065855
947	Myom2	0.7440913116600939	1.0	1.8598561	0.0089020771513353	0.0030314513073133	0.0129305500014101	0.0035791332748708
948	Glis3	0.7443936730787304	1.0	-0.044903778	0.6735905044510386	0.7362637362637363	1.4906048774455614	1.514803382791149
949	Mmp16	0.7448756430129101	1.0	0.3316815	0.0338278931750741	0.0280409245926487	0.055298013566293	0.044187165419135
950	Atp13a3	0.7458777038684252	1.0	0.17138633	0.3299703264094955	0.3649109511178476	0.5293413267035584	0.4822105800528192
951	B630019A10Rik	0.7462086675320689	1.0	2.428569	0.0077151335311572	0.0018946570670708	0.0112662633571114	0.0021023242387028
952	Fam168a	0.7476086880038038	1.0	0.08798907	0.4231454005934718	0.4808639636225843	0.7061573793293222	0.6757334538786599
953	Tmem259	0.7477600915402242	1.0	0.35667795	0.1080118694362017	0.1064797271693823	0.1585073695382361	0.1258731250014664
954	Gm12729	0.7486497836451613	1.0	2.9807892	0.0065281899109792	0.0007578628268283	0.0096569854315507	0.0012284745824206
955	Gm38393	0.74904741391319	1.0	0.90742606	0.0207715133531157	0.0151572565365668	0.0275287200010884	0.0147707880207672
956	Duox1	0.7500986148717206	1.0	0.5010892	0.059347181008902	0.0549450549450549	0.0862902290531896	0.0617329521116546
957	Mgl2	0.7509986601509662	1.0	0.9566399	0.0166172106824925	0.0109890109890109	0.0250907735049481	0.0130067583491999
958	Gm12002	0.7514725044030741	1.0	0.9847097	0.0166172106824925	0.0109890109890109	0.0236036089146485	0.0119971758437695
959	Ptgs2	0.7515293720147337	1.0	0.5265082	0.0219584569732937	0.0162940507768094	0.0295506420768504	0.020607355811273
960	Ptprq	0.7516051975958262	1.0	0.86080384	0.0136498516320474	0.0079575596816976	0.0168053872048116	0.0092887333201467
961	Abcc4	0.7525721837288801	1.0	0.34370798	0.173887240356083	0.1822660098522167	0.2715658982577244	0.2198371524922023
962	Klhdc7a	0.7527428687020754	1.0	2.3245986	0.0083086053412462	0.0026525198938992	0.0127253287889792	0.0025533279792914
963	Aacs	0.7529040822767575	1.0	0.553765	0.0629080118694362	0.0591133004926108	0.096879268194419	0.067004920640527
964	Irag1	0.7531411806372936	1.0	0.32677004	0.1661721068249258	0.1724137931034483	0.2755424267858865	0.2254972879967908
965	5830444B04Rik	0.7532075723516432	1.0	0.9383925	0.0213649851632047	0.0159151193633952	0.0326208287676676	0.0171546965044575
966	Ywhaq	0.753492128935676	1.0	0.22210754	0.2747774480712166	0.2989768851837817	0.4274791955033478	0.3765712607430587
967	Plekha7	0.7536913384700035	1.0	0.9844477	0.0124629080118694	0.006820765441455	0.0172417536253911	0.0087514649238396
968	Trip10	0.7537767190043505	1.0	0.23813078	0.2261127596439169	0.2383478590375142	0.338687451014974	0.2939893180938215
969	Ccl7	0.7550767715905902	1.0	0.42633668	0.0427299703264094	0.037514209928003	0.0651995735334363	0.0489185554009247
970	Gm42973	0.7580305567753006	1.0	0.5054385	0.0391691394658753	0.0341038272072754	0.0529131382976045	0.0375638043365403
971	Car8	0.7586198383676348	1.0	0.37883794	0.0919881305637982	0.0894278135657446	0.148273863982409	0.1159312985178926
972	Adamts9	0.7586388497878562	1.0	0.43705145	0.0599406528189911	0.0557029177718832	0.0911271225900342	0.0681002376002607
973	Gm13816	0.7594564787546447	1.0	0.47951236	0.0433234421364985	0.0382720727548313	0.0589724020406912	0.0426458236468503
974	Hoxb5	0.7598558837245815	1.0	0.4313085	0.0706231454005934	0.0670708601743084	0.1008765966792389	0.0757680522181486
975	Pclo	0.7600175658549608	1.0	1.5928695	0.0089020771513353	0.0034103827207275	0.0119062268223058	0.0039627779831596
976	8430422H06Rik	0.7600936551922706	1.0	1.62884	0.0089020771513353	0.0034103827207275	0.0121170223266239	0.0039341000698887
977	Bcl2l12	0.7605121880266444	1.0	0.5907718	0.0415430267062314	0.0367563471011746	0.0612527570420577	0.0410867639696807
978	Gm47260	0.7610544825172945	1.0	0.83157885	0.0249258160237388	0.0197044334975369	0.0330154589441364	0.0186858214267029
979	Gm43637	0.76229173337473	1.0	0.4035058	0.0741839762611275	0.070481242895036	0.1053442701541595	0.080647250265612
980	Slc22a23	0.7633295891903322	1.0	1.0375911	0.0178041543026706	0.0125047366426676	0.0279231012167015	0.0136998822516785
981	Usp9y	0.766340817659439	1.0	1.7631142	0.0094955489614243	0.0041682455475558	0.0132013302915137	0.0039074044707954
982	Gm13052	0.7667413112061731	1.0	5.0	0.0053412462908011	0.0	0.007414102863381	0.0
983	Gm38056	0.7671418670770538	1.0	0.62386423	0.0421364985163204	0.037514209928003	0.0600302334434843	0.0393634444755401
984	Camkmt	0.7671895564464578	1.0	0.12938567	0.373887240356083	0.4103827207275483	0.6994360854825569	0.6553185110390518
985	Bmp8a	0.7672753995331155	1.0	1.4861934	0.0124629080118694	0.0071996968548692	0.0186644965722763	0.0067024018292482
986	Kif1b	0.7675806425173392	1.0	-0.037430808	0.6	0.6707086017430846	1.0860644192588291	1.1033269709242433
987	Gm43259	0.7676378795923569	1.0	0.52057284	0.0480712166172106	0.0435771125426297	0.066768458203147	0.0470104472274163
988	Naaa	0.7681339872980595	1.0	0.3981481	0.0522255192878338	0.0477453580901856	0.0733127526753046	0.05611760857445
989	Grm3	0.7689165039333123	1.0	1.0260406	0.0124629080118694	0.0071996968548692	0.0239246447032779	0.0118198736024704
990	Gm48617	0.7695655988089789	1.0	0.7777175	0.0195845697329376	0.0143993937097385	0.0274459344870649	0.0161003133738032
991	Gm44021	0.7711699365022888	1.0	0.51402223	0.0516320474777448	0.0473664266767715	0.0695013918297118	0.0491717390863392
992	Pcdh17	0.773788633180177	1.0	1.2329493	0.0100890207715133	0.0049261083743842	0.0138783925561248	0.0059280745693293
993	P2ry12	0.7743337232909542	1.0	0.8756517	0.0201780415430267	0.0151572565365668	0.0292049979466647	0.016022602238473
994	Fn3krp	0.7748406613011344	1.0	1.096644	0.0160237388724035	0.0109890109890109	0.0223480717682834	0.0105122198199657
995	Gm48798	0.7749554530540799	1.0	0.7761044	0.0172106824925816	0.0121258052292535	0.0218924325520023	0.0128420472976492
996	B430319H21Rik	0.7750893829825383	1.0	1.1933157	0.0130563798219584	0.0079575596816976	0.0173149555338419	0.0076086848414612
997	9330179D12Rik	0.7770895589753984	1.0	0.34037295	0.0771513353115727	0.0735126942023493	0.1129498148881303	0.090247715623166
998	Shroom2	0.7771087065784066	1.0	1.3141762	0.0118694362017804	0.006820765441455	0.01796088632196	0.0072618857595458
999	Adipoq	0.7776161673602291	1.0	0.5832813	0.0261127596439169	0.0212201591511936	0.0367517050403289	0.024678985268288
1000	Nalf1	0.7776640459197474	1.0	0.32098073	0.029673590504451	0.0246305418719211	0.054037092859122	0.0434886892226516
1001	Gm12153	0.7777693817222181	1.0	0.40593943	0.0451038575667655	0.0405456612353164	0.0758561986135787	0.0577777372926898
1002	Gm43984	0.7781811881226091	1.0	0.59304285	0.0433234421364985	0.0390299355816597	0.0592014034973681	0.0396361845972101
1003	Gm44291	0.7786792697789402	1.0	0.6330393	0.0373887240356083	0.0329670329670329	0.0515243120843416	0.0335261997578927
1004	Atp2a3	0.7802986620769794	1.0	1.2057112	0.0106824925816023	0.0056839712012125	0.0153905441926855	0.0067017607402909
1005	Trib3	0.7802986620769794	1.0	1.3270962	0.0106824925816023	0.0056839712012125	0.0159470216766398	0.0063865110308529
1006	Fbxw7	0.7803657581126406	1.0	0.19199653	0.3050445103857567	0.3368700265251989	0.4874546726756636	0.4381859122823633
1007	Gm48377	0.781295685633467	1.0	1.148798	0.0136498516320474	0.0087154225085259	0.0205099037175637	0.0093020942608074
1008	BC035044	0.7826863664231776	1.0	1.3882993	0.0094955489614243	0.00454717696097	0.0121368759766737	0.004653870603696
1009	Dio3os	0.7828494573450774	1.0	0.8385989	0.0166172106824925	0.0117468738158393	0.0246716483906507	0.0138709942779029
1010	Pkhd1l1	0.7829262093170447	1.0	0.34538576	0.0332344213649851	0.0284198560060629	0.0456857170705601	0.0361324638832524
1011	Itga11	0.7830413412363545	1.0	0.14603184	0.3293768545994065	0.3641530882910193	0.533959019211335	0.4933164432274132
1012	Egflam	0.7841929213677964	1.0	0.39535514	0.1281899109792285	0.129973474801061	0.255297069730344	0.1997767585264703
1013	Gm48714	0.7850185114133232	1.0	1.6585513	0.0083086053412462	0.0034103827207275	0.0111632247964262	0.0035495329398302
1014	Gm57020	0.785210543804648	1.0	1.648317	0.0083086053412462	0.0034103827207275	0.0106322791109089	0.0034041198898089
1015	Acap2	0.7859691994529074	1.0	-0.06822521	0.6106824925816023	0.7014020462296324	1.1238928422174017	1.1560570330120818
1016	C130074G19Rik	0.7874198531659716	1.0	1.1121216	0.0112759643916913	0.0064418340280409	0.0146385641684292	0.0067986383186954
1017	Cobl	0.7875255588208808	1.0	0.16482875	0.0356083086053412	0.0306934444865479	0.0475967880295948	0.0425657156388129
1018	Gm37612	0.7876408785448799	1.0	1.8067305	0.0071216617210682	0.002273588480485	0.0088924154709851	0.0025498705405882
1019	Ttc12	0.7880349227163358	1.0	0.48120746	0.0569732937685459	0.0534293292913982	0.0820516938008535	0.0594557915951711
1020	Rfx3	0.7880925922701422	1.0	0.1436728	0.3264094955489614	0.3558165971959075	0.5472928063694547	0.5065208747676118
1021	Mir17hg	0.7889770040414795	1.0	0.93979025	0.0201780415430267	0.015536187949981	0.0292926591458173	0.0153775311447676
1022	Gm54606	0.7896501083269467	1.0	1.2734516	0.0100890207715133	0.0053050397877984	0.0134701946650572	0.005594221795446
1023	Myct1	0.7897655134106576	1.0	2.7135868	0.0059347181008902	0.0011367942402425	0.0076792551354541	0.0011745223485593
1024	Cnot4	0.7909583022024453	1.0	-0.043918513	0.5905044510385756	0.6820765441455097	1.0961931610828437	1.1165659885199095
1025	Atp2b1	0.7913527999140924	1.0	0.010546745	0.5293768545994065	0.5971959075407351	0.9387466479669296	0.9343018135116756
1026	Gm30660	0.7920264560619537	1.0	5.0	0.0047477744807121	0.0	0.0064965230262474	0.0
1027	Clic6	0.7923248391486455	1.0	0.9587898	0.0160237388724035	0.0113679424024251	0.0256118098164389	0.013258880037196
1028	Cacna2d3	0.7929987192397984	1.0	0.8815434	0.0160237388724035	0.0113679424024251	0.0263110925737674	0.0143671379276995
1029	Bco1	0.7936534936774841	1.0	1.2596481	0.0118694362017804	0.0071996968548692	0.0210300003196979	0.0088369352272025
1030	Sez6l	0.7942506206972159	1.0	1.7235892	0.0077151335311572	0.0030314513073133	0.0106399834067973	0.0032336939344694
1031	Gm43412	0.7944432680590104	1.0	1.6330216	0.0077151335311572	0.0030314513073133	0.0101410407008906	0.0032808417163624
1032	Lrp2	0.7946166614051791	1.0	0.88486516	0.0118694362017804	0.0071996968548692	0.0160978778351854	0.0087497688145468
1033	Arhgef4	0.7947707973434261	1.0	0.53508323	0.0320474777448071	0.0276619931792345	0.0467999485637697	0.0325303216797043
1034	Slc2a10	0.795300700705095	1.0	0.4207127	0.0492581602373887	0.0454717696097006	0.0641690582382286	0.0483227623799442
1035	Gm42946	0.7956186880699186	1.0	0.67376006	0.0219584569732937	0.0174308450170519	0.0295051079801456	0.0185974449868539
1036	Acacb	0.7957536020598596	1.0	0.5295854	0.0385756676557863	0.0344827586206896	0.0568656477838535	0.0397354917286521
1037	Fam13a	0.7963415128044816	1.0	0.2817964	0.1400593471810089	0.1424782114437287	0.2102743563988982	0.1760470069893293
1038	Mtarc1	0.7965824932488003	1.0	1.1993153	0.0136498516320474	0.0090943539219401	0.0212009702152379	0.0092879373584254
1039	Gm29677	0.796659611088577	1.0	2.296578	0.0065281899109792	0.0018946570670708	0.0100960488673683	0.0020632817069127
1040	Ehbp1l1	0.7971802084038658	1.0	0.35550874	0.1234421364985163	0.1242895035998484	0.178463948111157	0.1421136668532867
1041	Gm43275	0.7972284164271057	1.0	0.50935066	0.0433234421364985	0.0394088669950738	0.060613802339753	0.0429642584732003
1042	Mef2d	0.7975948226693662	1.0	0.18074535	0.3062314540059347	0.3391436150056839	0.4696479081151643	0.4245133336018388
1043	Gm37809	0.7981445156350875	1.0	0.6478658	0.0178041543026706	0.013262599469496	0.022664287607209	0.0145240635746758
1044	Med12l	0.7986074926184864	1.0	0.5067778	0.0516320474777448	0.0481242895035998	0.0780296330621764	0.055544513014578
1045	Trmt9b	0.799128426373161	1.0	0.73576266	0.0136498516320474	0.0090943539219401	0.0184082423581281	0.0110947544350988
1046	Erbb2	0.7994950629983506	1.0	0.60955036	0.029673590504451	0.0253884046987495	0.0431798492327545	0.0285097093048544
1047	Gm37745	0.8001705619037183	1.0	1.1935174	0.0124629080118694	0.0079575596816976	0.0184610484205171	0.0081137879151793
1048	Gm43633	0.8004408033543617	1.0	0.74788207	0.0195845697329376	0.0151572565365668	0.0305252661895669	0.0182891015942239
1049	Gpr157	0.8006724578990567	1.0	1.0212857	0.0154302670623145	0.0109890109890109	0.0215410525217568	0.0106707772191228
1050	Gm48986	0.8007303742754086	1.0	0.76146054	0.0195845697329376	0.0151572565365668	0.0264634651851722	0.0156953399378223
1051	Timp4	0.8009910115209402	1.0	1.6141713	0.0083086053412462	0.0037893141341417	0.0119856123774833	0.0039309501718942
1052	Ppip5k1	0.8018599621943353	1.0	0.29299808	0.1489614243323442	0.1519514967790829	0.2226179698656286	0.1852463973268118
1053	Gvin1	0.8026905218934326	1.0	1.1490513	0.0142433234421364	0.0098522167487684	0.0193621668071733	0.0087772588351039
1054	Nelfcd	0.8031831684725599	1.0	0.76184905	0.0183976261127596	0.0140204622963243	0.026143508161645	0.0155004236031751
1055	Map3k1	0.8032990966884768	1.0	0.37246722	0.1489614243323442	0.1549829480863963	0.2302521491548559	0.1823244138736929
1056	Fgr	0.8037725151264568	1.0	1.1556896	0.0142433234421364	0.0098522167487684	0.0222670323349487	0.0100559668133759
1057	Gpr160	0.8044972745565545	1.0	0.6635724	0.0243323442136498	0.0200833649109511	0.0341187437840391	0.0216746748386756
1058	St6gal1	0.8048258875657879	1.0	0.31371593	0.1489614243323442	0.1527093596059113	0.2343287748673713	0.192646334247083
1059	Asic2	0.8055025522824374	1.0	0.012761274	0.0219584569732937	0.0174308450170519	0.0288688854129806	0.0286182566609096
1060	Klhl28	0.8055702267747226	1.0	0.41173068	0.1329376854599406	0.1375521030693444	0.1987740925383428	0.1529856310527339
1061	Pum2	0.8056088985670744	1.0	-0.002133118	0.51513353115727	0.5941644562334217	0.8843103941264348	0.8851785782837923
1062	Cd163	0.8061793626827725	1.0	0.5036272	0.0332344213649851	0.0291777188328912	0.046463454593795	0.0329950348855756
1063	Gm13544	0.8063050720439203	1.0	1.7791744	0.0059347181008902	0.0015157256536566	0.0084324151513832	0.0024641330456275
1064	Gm30122	0.8063534231309964	1.0	0.55593026	0.03026706231454	0.0261462675255778	0.0410706927115772	0.0281195815820729
1065	Gm37144	0.8077075534288641	1.0	1.6305083	0.0089020771513353	0.00454717696097	0.012916272153656	0.0041898917796505
1066	Gm47760	0.8082300150818038	1.0	4.2217774	0.0047477744807121	0.0003789314134141	0.0062035123351813	0.0003334495071902
1067	Oxtr	0.8083074240877389	1.0	1.3099688	0.0089020771513353	0.00454717696097	0.0117936736855989	0.0047734860104226
1068	Oxsr1	0.8090041894953979	1.0	0.5468557	0.0415430267062314	0.0378931413414172	0.0590411527491351	0.0407879125128836
1069	Fam174b	0.8096236636961748	1.0	1.0527807	0.0148367952522255	0.0106100795755968	0.0209623976822361	0.0101595443544928
1070	Epm2a	0.8105046839008341	1.0	0.40584728	0.0682492581602373	0.0655551345206517	0.106708674212568	0.0815774824198063
1071	Gm37618	0.810930757879905	1.0	1.009832	0.0178041543026706	0.0136415308829101	0.0249450436854453	0.0124655901938415
1072	Gnl1	0.810930757879905	1.0	0.63121194	0.0356083086053412	0.0318302387267904	0.0521549873674372	0.0339825930841653
1073	9630014M24Rik	0.8123449494603369	1.0	0.4939442	0.0599406528189911	0.0572186434255399	0.0919058499324227	0.0661187254123848
1074	Ticam1	0.8123740146269902	1.0	0.75548214	0.0207715133531157	0.0166729821902235	0.028621879388484	0.0170528551857162
1075	Bbs9	0.812383703073321	1.0	0.07382386	0.428486646884273	0.4793482379689276	0.751540424990133	0.7248303277326157
1076	Grm8	0.8128584720984777	1.0	1.1127443	0.0106824925816023	0.0064418340280409	0.0167379562535021	0.0077746941919172
1077	Adig	0.8129166118119133	1.0	1.0234804	0.0136498516320474	0.0094732853353543	0.020155399990032	0.0099657796679017
1078	4933436I20Rik	0.8129747525564711	1.0	0.9504066	0.0106824925816023	0.0064418340280409	0.018386132947449	0.009556771703996
1079	Lhfpl4	0.813381766613904	1.0	1.1210252	0.0136498516320474	0.0094732853353543	0.0182429308041992	0.0084288479860531
1080	Chaserr	0.8149036694339283	1.0	0.08776204	0.4225519287833827	0.493368700265252	0.709674263659061	0.6792222263488901
1081	Gm15723	0.8151266821658243	1.0	2.9660285	0.0053412462908011	0.0011367942402425	0.007809241562152	0.0010028224192092
1082	Ccdc187	0.8152915272919332	1.0	1.1671726	0.0094955489614243	0.0053050397877984	0.0130399695474092	0.0058276193439239
1083	BC060293	0.8153594070737554	1.0	0.73564947	0.0136498516320474	0.0094732853353543	0.0181486289021324	0.0109385735639711
1084	Ralyl	0.8153981961427529	1.0	2.1573641	0.0053412462908011	0.0011367942402425	0.0072207707741866	0.0016231864226145
1085	Ahcyl2	0.8154951707944063	1.0	0.19922371	0.2439169139465875	0.259946949602122	0.4072485219886371	0.3631431832881482
1086	Scrib	0.8159800864174656	1.0	0.48326287	0.0403560830860534	0.0367563471011746	0.0571508801149387	0.0412131217824409
1087	Gm32442	0.8173770365535111	1.0	0.6729033	0.0255192878338278	0.0215990905646078	0.045503038022694	0.0287825708525143
1088	Fbxo11	0.8178719291005823	1.0	-0.03919658	0.5816023738872403	0.6714664645699129	1.0972407038336771	1.1154227640160757
1089	Gm38875	0.8191240397503723	1.0	1.1518886	0.0112759643916913	0.0071996968548692	0.0162682544185422	0.0073540636827337
1090	Adgre4	0.8206582609651218	1.0	0.6431915	0.0183976261127596	0.0143993937097385	0.0266371444677585	0.0171371320076232
1091	Nod2	0.8210564940728483	1.0	0.5082432	0.0362017804154302	0.0325881015536188	0.0485366488369883	0.0343693233618485
1092	Gm38329	0.8221737351986318	1.0	2.3188047	0.0059347181008902	0.0018946570670708	0.0079573611700241	0.0016000026006536
1093	Dennd1b	0.8221737351986318	1.0	0.031002441	0.4658753709198813	0.5426297840090943	0.8051025945439206	0.7932770588228074
1094	Entpd5	0.8223000547551645	1.0	0.5914967	0.0468842729970326	0.0439560439560439	0.067078598067487	0.0450154333331004
1095	Adora1	0.8225041191525856	1.0	1.6325102	0.0059347181008902	0.0018946570670708	0.0090312391404857	0.0029217341311409
1096	Gm56714	0.8225235544835142	1.0	0.7716365	0.0201780415430267	0.0162940507768094	0.0272931785596463	0.0160772840774154
1097	Gm43024	0.8230872264022658	1.0	0.7358307	0.0201780415430267	0.0162940507768094	0.0273169622720236	0.0164924191832753
1098	Uck2	0.8233204966764824	1.0	0.5185011	0.03026706231454	0.026525198938992	0.0412684989142529	0.0289878896830664
1099	Nt5c2	0.8234954596290129	1.0	0.11244595	0.3673590504451038	0.4088669950738916	0.5902370027370786	0.5562384670867955
1100	Gm37772	0.8245745913906822	1.0	3.0368397	0.0047477744807121	0.0007578628268283	0.0059496783004619	0.0007268551043365
1101	Duox2	0.8247107216945346	1.0	2.329416	0.0047477744807121	0.0007578628268283	0.006490351474459	0.0012947108824695
1102	Rin3	0.825547066221158	1.0	0.36705604	0.0747774480712166	0.072754831375521	0.1073555800565992	0.0842234446178173
1103	Ablim2	0.8258874957416483	1.0	0.8244854	0.0219584569732937	0.0181887078438802	0.0347356416655457	0.0197627130540304
1104	Gm7854	0.8260431315726191	1.0	0.9923471	0.0118694362017804	0.0079575596816976	0.0185197284742286	0.0093519833030166
1105	Shank3	0.8271522343758323	1.0	0.69443136	0.029673590504451	0.0261462675255778	0.0435416075430469	0.0271296739788627
1106	Gm17473	0.8271522343758323	1.0	0.76556844	0.0118694362017804	0.0079575596816976	0.0161046945073309	0.0095045088685072
1107	Sh3tc2	0.828086483260735	1.0	0.5924954	0.0118694362017804	0.0079575596816976	0.0167067114256336	0.0111109196726644
1108	Rnpep	0.8282324816577187	1.0	0.40032795	0.1388724035608308	0.1447517999242137	0.2171588833501149	0.1687045212836707
1109	Ppp1r2	0.8287094510866134	1.0	0.20024323	0.2813056379821958	0.3088291019325502	0.4512977928043828	0.403084817593725
1110	Gls	0.8294591020160181	1.0	-0.08245106	0.6599406528189911	0.7480106100795756	1.2692556379765714	1.310671885571216
1111	Ubn2	0.8296538419777599	1.0	-0.048731398	0.6130563798219585	0.6938234179613489	1.145213330983746	1.168367921667964
1112	Gm15414	0.8297609534185535	1.0	0.96129394	0.0136498516320474	0.0098522167487684	0.0212944586255321	0.0109933776065481
1113	Lrrfip1	0.8306666582277078	1.0	0.1594458	0.3068249258160237	0.3372489579386131	0.4858637063245974	0.4447649816140696
1114	Afap1l1	0.8308322415287959	1.0	0.8327198	0.0136498516320474	0.0098522167487684	0.0175271114404944	0.0098787344226599
1115	Mc1r	0.8314946497712866	1.0	2.3759885	0.0053412462908011	0.0015157256536566	0.0076713134269862	0.0014824178501688
1116	Gm10571	0.8317479551744089	1.0	1.6928538	0.0053412462908011	0.0015157256536566	0.0064188114299886	0.0019898351609993
1117	Braf	0.8318356418871018	1.0	0.01962402	0.4902077151335312	0.5649867374005305	0.8582655108100791	0.850451768539068
1118	Gm44996	0.8318941008584284	1.0	1.1345423	0.0124629080118694	0.0087154225085259	0.0190118663229904	0.0087043603588422
1119	Gimap8	0.8330244900429047	1.0	1.69929	0.0083086053412462	0.00454717696097	0.012144544501319	0.0037555017022099
1120	Nlk	0.8332681537100366	1.0	0.027055534	0.486646884272997	0.5498294808639637	0.8569689762151647	0.8462183532744622
1121	Grik2	0.8332973944268539	1.0	0.62779087	0.0255192878338278	0.0219780219780219	0.0440706481132392	0.0287418263286329
1122	Naa11	0.8338530118155474	1.0	4.0660524	0.0041543026706231	0.0003789314134141	0.005773620301892	0.0003456388460591
1123	Topaz1	0.8338530118155474	1.0	4.6969094	0.0041543026706231	0.0003789314134141	0.0053395090994244	0.0002063972272379
1124	Gm42478	0.8343112148993116	1.0	0.54603505	0.0284866468842729	0.0250094732853353	0.0370645659013229	0.0255330725184752
1125	Gm42700	0.8350230035370787	1.0	0.52282435	0.0124629080118694	0.0087154225085259	0.0160563828198619	0.0112025858373885
1126	Gm12681	0.8359397522980054	1.0	0.48200285	0.0314540059347181	0.0280409245926487	0.0438028411575471	0.0315559344323044
1127	Bik	0.8361153254000282	1.0	1.6058207	0.0071216617210682	0.0034103827207275	0.0095726275462049	0.0031551926576487
1128	Gm26671	0.8363299258348533	1.0	1.3327478	0.0071216617210682	0.0034103827207275	0.0097865992346642	0.0038968624338188
1129	3110062G12Rik	0.8363884553410756	1.0	0.8979265	0.0231454005934718	0.0197044334975369	0.0321455439392729	0.0173795127606846
1130	Stmn4	0.8367298955035828	1.0	0.7875599	0.0142433234421364	0.0106100795755968	0.0201362228170667	0.0117147330246283
1131	Gm37463	0.836885992683641	1.0	0.8397794	0.0142433234421364	0.0106100795755968	0.0199136788000575	0.0111751960914375
1132	Sh3bp5l	0.837490929861817	1.0	0.45952815	0.0391691394658753	0.0359984842743463	0.0544309683923648	0.0398749310806042
1133	Baz2b	0.8381837985005036	1.0	-0.12239015	0.7566765578635015	0.8488063660477454	1.6035845450971404	1.6719209722832111
1134	Gm44068	0.8387108530552037	1.0	0.54412514	0.0243323442136498	0.0208412277377794	0.0322746064993676	0.022245929256737
1135	Macf1	0.8389158382689587	1.0	-0.13009426	0.7910979228486646	0.8760894278135657	1.7192473406882014	1.7938489954433898
1136	Zfp148	0.8401557431803199	1.0	-0.055514965	0.5922848664688427	0.689276241000379	1.0935331334732097	1.1192854163007675
1137	Nrp2	0.8403022148970034	1.0	0.2764276	0.1774480712166172	0.1856763925729443	0.2827572482323237	0.2388616443225582
1138	Trpm2	0.8408197925482795	1.0	2.7348742	0.0047477744807121	0.0011367942402425	0.0071526974253958	0.001077731049493
1139	Gm50306	0.8408393251291811	1.0	2.9058673	0.0047477744807121	0.0011367942402425	0.0068893539086168	0.0009219800156995
1140	Fads3	0.8412592992985903	1.0	0.4292885	0.0735905044510385	0.0723758999621068	0.104631283997735	0.0787305066049082
1141	Nup210	0.84172816102918	1.0	1.039267	0.0118694362017804	0.0083364910951117	0.0174391876141407	0.0085234596105965
1142	Gm37248	0.8428321610104872	1.0	1.5194019	0.0077151335311572	0.0041682455475558	0.0106995099382559	0.0037453304895345
1143	Stmn2	0.8429689613232944	1.0	1.4714321	0.0077151335311572	0.0041682455475558	0.0132615070138338	0.004802719321569
1144	Klb	0.8430080479974825	1.0	1.2936106	0.0077151335311572	0.0041682455475558	0.0114080855314287	0.0046694139941532
1145	Gm3953	0.8432328038761605	1.0	5.0	0.0035608308605341	0.0	0.0047707459263103	0.0
1146	Gm2682	0.8432328038761605	1.0	0.62314034	0.0118694362017804	0.0083364910951117	0.0169237649527609	0.0110204143212426
1147	1700025G04Rik	0.8443078995467826	1.0	0.12017491	0.3608308605341246	0.3963622584312239	0.6226163541380779	0.5848712598976467
1148	Tspan13	0.8451975162292582	1.0	1.0458044	0.0136498516320474	0.0102311481621826	0.0208470793940027	0.0101520814222005
1149	Gm31641	0.8458624136914314	1.0	1.2870184	0.0065281899109792	0.0030314513073133	0.0103499222971853	0.0042543294162263
1150	Rubcnl	0.846116668230128	1.0	0.6739452	0.0207715133531157	0.0174308450170519	0.0301960519319569	0.0190329635712966
1151	Gm37106	0.8462535811590562	1.0	0.71592546	0.0207715133531157	0.0174308450170519	0.0299689085483848	0.0183522186430422
1152	Arap2	0.8470360296825257	1.0	0.2877541	0.03026706231454	0.0269041303524062	0.0395377448926675	0.0325031898835229
1153	Gm37058	0.8472707936845307	1.0	0.8344021	0.0136498516320474	0.0102311481621826	0.0167940448963927	0.0094530684397129
1154	Lin7a	0.8477892788417345	1.0	0.99030703	0.0094955489614243	0.0060629026146267	0.015930027383348	0.0080504253025334
1155	Gm24145	0.8478381959399275	1.0	2.3828309	0.0053412462908011	0.0018946570670708	0.0072771884389605	0.0013993846636699
1156	Hhip	0.8479751669325739	1.0	2.0099623	0.0053412462908011	0.0018946570670708	0.0093220726648886	0.002322601770387
1157	Gm15538	0.8480534381329076	1.0	1.7955775	0.0053412462908011	0.0018946570670708	0.0089066226330044	0.0025737522163193
1158	Dpp6	0.8489830229786164	1.0	0.6073188	0.0094955489614243	0.0060629026146267	0.0116729939426574	0.0076776804078028
1159	Gm37893	0.8495996004193984	1.0	0.54960924	0.0379821958456973	0.035240621447518	0.0548158228976697	0.0377734217510007
1160	Rab40c	0.8496387513035545	1.0	0.29135463	0.2166172106824926	0.2353164077302008	0.338014413658849	0.2841403344026266
1161	Xkr4	0.8498932410846695	1.0	0.13451448	0.2468842729970326	0.2565365668813945	0.4872955713866435	0.4523544644564942
1162	Olfml2a	0.8500107031834978	1.0	0.82018065	0.0124629080118694	0.0090943539219401	0.0187224250330318	0.0106468462950412
1163	Gm21860	0.8501869025731331	1.0	1.0600607	0.0083086053412462	0.0049261083743842	0.0117603423186572	0.0056576611464204
1164	Adrm1b	0.8502456373661108	1.0	3.2047236	0.0041543026706231	0.0007578628268283	0.0063758450399235	0.0006935118487095
1165	Hoxa3	0.8503728989346634	1.0	0.3826268	0.1056379821958456	0.1072375899962106	0.1532060672954922	0.1195548313627092
1166	Usp34	0.8511071763048569	1.0	-0.12967269	0.713353115727003	0.8101553618794998	1.3953546990422727	1.4637104452373582
1167	Ppargc1b	0.8517338617852599	1.0	0.38590235	0.0367952522255192	0.0337248957938613	0.0525766245794523	0.0404828437517996
1168	Gm37821	0.8517926183556155	1.0	0.994371	0.0112759643916913	0.0079575596816976	0.0144499206434395	0.0072793036208671
1169	Fgf10	0.8521941435868167	1.0	-0.03712884	0.1121661721068249	0.107995452823039	0.1861430025454474	0.19056105254008
1170	Jmy	0.852507555757732	1.0	0.23882486	0.1881305637982195	0.1966654035619552	0.2661613086271241	0.2298582516814854
1171	Gm45084	0.8525663231339864	1.0	0.5488412	0.0397626112759643	0.0371352785145888	0.0562980414915082	0.0388239876865525
1172	Tub	0.8526446809087402	1.0	1.2267032	0.0071216617210682	0.0037893141341417	0.0090190969252875	0.0038637516948375
1173	Gm48878	0.8527622202973677	1.0	1.304265	0.0071216617210682	0.0037893141341417	0.01031356791038	0.0041890690310217
1174	Gm45797	0.8529875132621845	1.0	0.8800911	0.0142433234421364	0.0109890109890109	0.0202966757185466	0.0110789325252351
1175	Gm10790	0.8529973088806644	1.0	1.0625609	0.0071216617210682	0.0037893141341417	0.0104886415676722	0.0050354949560736
1176	Pcdh15	0.8532422067064646	1.0	0.5607789	0.0112759643916913	0.0079575596816976	0.0134769833540023	0.009156329092586
1177	Gm24809	0.8534283385158038	1.0	0.83602256	0.0071216617210682	0.0037893141341417	0.0085648003039542	0.0048069129964212
1178	Tnfaip6	0.8534283385158038	1.0	0.35444587	0.1347181008902077	0.1390678287230011	0.2171128259898048	0.1736708548212456
1179	Gm37674	0.8544571085539452	1.0	1.0565919	0.0100890207715133	0.006820765441455	0.0149748882182116	0.0072274181949256
1180	Prrg1	0.8545257020423437	1.0	0.15151529	0.3121661721068249	0.3410382720727548	0.5373362389252231	0.4950097634915845
1181	Arhgef37	0.8549078858773815	1.0	1.7564819	0.0059347181008902	0.0026525198938992	0.0096156108370867	0.0028555677957351
1182	Gli1	0.8552312987923414	1.0	0.40338242	0.0213649851632047	0.0181887078438802	0.0307934218135431	0.0233693762805927
1183	Slco1c1	0.8552803028720953	1.0	0.6229343	0.0231454005934718	0.0200833649109511	0.0358806851310307	0.023445122559314
1184	Gm36161	0.8553685116220396	1.0	0.97197604	0.0130563798219584	0.0098522167487684	0.0179739447788012	0.0092036097495965
1185	E2f7	0.8560840492800521	1.0	0.39412346	0.0142433234421364	0.0109890109890109	0.0166736391665666	0.0127130437371142
1186	Dgkb	0.8562506983448365	1.0	0.80340743	0.0130563798219584	0.0098522167487684	0.0205842744969704	0.0118464529124491
1187	Spsb1	0.8570742347266385	1.0	0.19856264	0.2890207715133531	0.314892004547177	0.4980457205750954	0.4462887563183288
1188	Slc35f1	0.8572311164701387	1.0	2.8689666	0.0047477744807121	0.0015157256536566	0.0080997266959328	0.0011126111310177
1189	Gm43099	0.8572703377875007	1.0	2.863079	0.0047477744807121	0.0015157256536566	0.007176208388231	0.0009893872903366
1190	Sctr	0.8572703377875007	1.0	2.2051356	0.0047477744807121	0.0015157256536566	0.006468752885836	0.0014063984364491
1191	Syt12	0.8572997540067935	1.0	0.95226085	0.0089020771513353	0.0056839712012125	0.0132105724126558	0.006849299560777
1192	Gm37078	0.857348781479346	1.0	2.1097872	0.0047477744807121	0.0015157256536566	0.0053887269369972	0.0012510528342341
1193	Opn3	0.857584121005031	1.0	0.60275596	0.0130563798219584	0.0098522167487684	0.0164535995945081	0.0108649966822339
1194	Reln	0.858182332563349	1.0	0.99185383	0.0118694362017804	0.0087154225085259	0.0171687496338938	0.0086698258038367
1195	Sybu	0.8596340689480988	1.0	0.50113666	0.0160237388724035	0.0128836680560818	0.0218510640337503	0.0154882155683616
1196	Dpysl5	0.8596733116754091	1.0	3.9974685	0.0035608308605341	0.0003789314134141	0.0047630436103808	0.0002988787813704
1197	Adora2a	0.8596831224113963	1.0	1.1067685	0.0077151335311572	0.00454717696097	0.0100590700573226	0.0046833438357751
1198	Syt14	0.8596929331690446	1.0	3.5753422	0.0035608308605341	0.0003789314134141	0.0041734754258722	0.0003507857053726
1199	Alpl	0.8609685155505616	1.0	0.65000343	0.0148367952522255	0.0117468738158393	0.021919424922657	0.0140242024499639
1200	Zfp979	0.8615475535912669	1.0	1.0408455	0.0106824925816023	0.0075786282682834	0.0161958953446414	0.0079046610290024
1201	5830487J09Rik	0.8620088744530523	1.0	1.6310701	0.0065281899109792	0.0034103827207275	0.0082613572420888	0.0026746348618145
1202	Slc25a19	0.8621561144315065	1.0	0.62585497	0.0344213649851632	0.0318302387267904	0.0527945780146543	0.0345289516526884
1203	Gm37139	0.8632262018180411	1.0	0.53261095	0.0178041543026706	0.0147783251231527	0.0234899832794659	0.016297382747257
1204	Ogfrl1	0.8633243875713673	1.0	0.45832834	0.0403560830860534	0.0378931413414172	0.0595535278723117	0.0436928771606514
1205	Gm44716	0.8643456442712356	1.0	0.36855507	0.0569732937685459	0.0549450549450549	0.0842302258239018	0.0658510542978068
1206	Gm5206	0.8645027808458488	1.0	1.5117486	0.0053412462908011	0.002273588480485	0.0064555768524913	0.0022686270620848
1207	2610306O10Rik	0.8645617084431547	1.0	1.4790792	0.0053412462908011	0.002273588480485	0.006862933827678	0.0024672758680969
1208	Slc25a22	0.8656421808860146	1.0	0.36070046	0.0278931750741839	0.0250094732853353	0.0406136779997976	0.0317703893799699
1209	Mettl24	0.8658877779071515	1.0	0.54630846	0.0166172106824925	0.0136415308829101	0.0246086404844526	0.0169164218216162
1210	C130026L21Rik	0.8667032527642327	1.0	3.0170107	0.0041543026706231	0.0011367942402425	0.005333636228536	0.0006604308497435
1211	Rps2-ps10	0.866742556348288	1.0	2.8596244	0.0041543026706231	0.0011367942402425	0.0057275313523088	0.000791055255192
1212	G630055G22Rik	0.866781860261822	1.0	2.2613456	0.0041543026706231	0.0011367942402425	0.0062853211355344	0.0013142394684446
1213	Got1l1	0.8669194265524607	1.0	1.8360848	0.0041543026706231	0.0011367942402425	0.0047503834541444	0.0013327672517403
1214	Gm16200	0.8672142250290312	1.0	0.5206387	0.0124629080118694	0.0094732853353543	0.0153976923779096	0.0107581457213576
1215	Hif3a	0.8678137055111144	1.0	0.386476	0.0545994065281899	0.0526714664645699	0.0775244089742966	0.0598386733542938
1216	Plbd1	0.8684722388775756	1.0	0.5226713	0.0154302670623145	0.0125047366426676	0.0218825300480267	0.0152825347621191
1217	Gm37521	0.8687376438195424	1.0	0.54462945	0.0243323442136498	0.0215990905646078	0.0332215782483799	0.02289409699676
1218	Gm38407	0.8688359457013812	1.0	0.31546947	0.0397626112759643	0.0371352785145888	0.0626914694537086	0.0506844338312689
1219	Ephb1	0.8690817092729961	1.0	0.69301003	0.0112759643916913	0.0083364910951117	0.0165067431124351	0.0102425443603346
1220	Gabrd	0.8691013709054503	1.0	5.0	0.0029673590504451	0.0	0.0039305029110282	0.0
1221	BC018473	0.8691013709054503	1.0	5.0	0.0029673590504451	0.0	0.0040611292336687	0.0
1222	B430119L08Rik	0.8691013709054503	1.0	5.0	0.0029673590504451	0.0	0.0043644871902766	0.0
1223	Egln3	0.8691013709054503	1.0	5.0	0.0029673590504451	0.0	0.0038910319800034	0.0
1224	Ppp4r1l-ps	0.8695142838654232	1.0	0.25222728	0.2777448071216617	0.3114816218264494	0.4465652650435091	0.3870563815634718
1225	Gm49968	0.8695732743384779	1.0	0.9001054	0.0071216617210682	0.0041682455475558	0.0084700046283926	0.0045475507664081
1226	Galnt5	0.8704582183580543	1.0	1.1048237	0.0100890207715133	0.0071996968548692	0.0148239573780366	0.0069198790929117
1227	Isoc1	0.870782738537682	1.0	0.48619354	0.0498516320474777	0.0481242895035998	0.068327255260175	0.049251334331774
1228	Gm15958	0.8715105294732857	1.0	0.5733857	0.0261127596439169	0.0234937476316786	0.0438985983915737	0.0297128049537666
1229	Trim67	0.8715105294732857	1.0	1.3189585	0.0059347181008902	0.0030314513073133	0.0092236673388081	0.0037072906027031
1230	Icos	0.8715302010113309	1.0	1.4750335	0.0059347181008902	0.0030314513073133	0.0091594041719251	0.003304536120752
1231	Kyat3	0.8722089176536125	1.0	0.5673309	0.0201780415430267	0.0174308450170519	0.0294365192668726	0.0199603895564502
1232	9330159F19Rik	0.8736453522969239	1.0	0.32432732	0.0433234421364985	0.0409245926487305	0.0622808925271691	0.0500499163747118
1233	Gm47208	0.8737634340097409	1.0	2.1095593	0.0047477744807121	0.0018946570670708	0.0072321206973593	0.0016804719063527
1234	Gm47347	0.8738027952056544	1.0	2.165242	0.0047477744807121	0.0018946570670708	0.0057530045007759	0.0012854711562568
1235	2310002F09Rik	0.8738224759207401	1.0	2.0337276	0.0047477744807121	0.0018946570670708	0.0072652691786818	0.0017792240989824
1236	Zfp967	0.873881518534369	1.0	1.9207677	0.0047477744807121	0.0018946570670708	0.006778696162092	0.0017948175519337
1237	Gm37581	0.8742554713831234	1.0	1.1652217	0.0047477744807121	0.0018946570670708	0.0053355347005305	0.0023826091212146
1238	Ptgs2os	0.8752200055245732	1.0	0.42912498	0.0231454005934718	0.0204622963243652	0.0331040483653666	0.0246909216657265
1239	2010310C07Rik	0.8752495350118036	1.0	0.8867009	0.0118694362017804	0.0090943539219401	0.0169697861896215	0.0092138391746759
1240	Tle1	0.8753774981298607	1.0	0.12513465	0.3637982195845697	0.4046987495263357	0.6143828189085296	0.575500056482425
1241	Gm49980	0.8757417186742921	1.0	0.59978443	0.0427299703264094	0.0409245926487305	0.0641216907935797	0.0427690703776912
1242	Tex14	0.8759779839160958	1.0	0.57821685	0.0189910979228486	0.0162940507768094	0.0286730339684413	0.019295563409318
1243	Gm38297	0.8760567414539868	1.0	0.62707263	0.0118694362017804	0.0090943539219401	0.0147694422107511	0.0095879078850074
1244	Lhx6	0.8761748800618959	1.0	4.517845	0.0035608308605341	0.0007578628268283	0.0050303410522667	0.0002201068748523
1245	4930441J16Rik	0.8761748800618959	1.0	2.9959426	0.0035608308605341	0.0007578628268283	0.0050956503276376	0.0006401745528131
1246	4931408D14Rik	0.8761945700981852	1.0	2.7320044	0.0035608308605341	0.0007578628268283	0.0049942328720211	0.0007533111069855
1247	Orai1	0.8762142602111012	1.0	0.52934957	0.059347181008902	0.0583554376657824	0.0874584752630767	0.0614016659997122
1248	Gm17024	0.8763422478119975	1.0	0.91802573	0.0077151335311572	0.0049261083743842	0.0090103290328904	0.0047786725258093
1249	Leo1	0.8774450438125063	1.0	0.5329309	0.0391691394658753	0.0371352785145888	0.0568296452646075	0.0396199409705282
1250	Gm11867	0.8776419967658804	1.0	0.6187877	0.0178041543026706	0.0151572565365668	0.0229792253393923	0.015024311356505
1251	Clspn	0.8779374403943833	1.0	0.8719689	0.0166172106824925	0.0140204622963243	0.0238307273684281	0.0130914472821829
1252	Sh2d3c	0.8785086795842486	1.0	0.62154526	0.0178041543026706	0.0151572565365668	0.0269710229791246	0.0176129968212603
1253	Trpm6	0.8798188285058235	1.0	0.5343691	0.029673590504451	0.0272830617658203	0.046243628909345	0.0321565708277854
1254	Adam19	0.8806464607683616	1.0	0.045778636	0.4623145400593472	0.5214096248579008	0.8140236922390849	0.7964759869364413
1255	Car5b	0.88067602148018	1.0	0.32992533	0.0599406528189911	0.0583554376657824	0.0868491719508792	0.0696981332813056
1256	Hm629797	0.8807154360212323	1.0	1.7452236	0.0053412462908011	0.0026525198938992	0.0078178557884537	0.0023383726971029
1257	Gm47578	0.8808928051112255	1.0	1.5131679	0.0053412462908011	0.0026525198938992	0.0090439140271817	0.0031777705264703
1258	A230059L01Rik	0.88105047154074	1.0	1.2328753	0.0053412462908011	0.0026525198938992	0.0078916367315217	0.0033652579213853
1259	Adtrp	0.8811095976676487	1.0	1.2610704	0.0053412462908011	0.0026525198938992	0.0078685645373643	0.0032905647459009
1260	Cadm2	0.8811095976676487	1.0	1.2977396	0.0053412462908011	0.0026525198938992	0.0061591015495195	0.0025098726626721
1261	Chdh	0.8811687244572384	1.0	1.108233	0.0053412462908011	0.0026525198938992	0.0078246690402107	0.0036371792671388
1262	Ffar2	0.8811687244572384	1.0	1.1412196	0.0053412462908011	0.0026525198938992	0.0073636421987495	0.003345219674123
1263	Gm43509	0.8825485368970909	1.0	0.66951865	0.0124629080118694	0.0098522167487684	0.0162835618428499	0.0102686468073466
1264	Gm55415	0.8825879653675226	1.0	1.2235284	0.0083086053412462	0.0056839712012125	0.011811236585858	0.0050750623147915
1265	Nbeal2	0.8826865378161517	1.0	0.69892013	0.0124629080118694	0.0098522167487684	0.0169856755753614	0.0104978153496468
1266	Ccm2l	0.8832977274887491	1.0	2.7058997	0.0041543026706231	0.0015157256536566	0.0061632415881021	0.0009470767413187
1267	Adgrg1	0.8833371614701337	1.0	1.9182583	0.0041543026706231	0.0015157256536566	0.0064992759046451	0.001723650563142
1268	Gm44769	0.8833371614701337	1.0	1.855035	0.0041543026706231	0.0015157256536566	0.0055542872131644	0.0015384362876335
1269	Zdbf2	0.883396312984219	1.0	1.6622187	0.0041543026706231	0.0015157256536566	0.0066375064634727	0.0021019032726026
1270	Gm454	0.8834160303000682	1.0	1.7149153	0.0041543026706231	0.0015157256536566	0.0056648202503028	0.0017290206596336
1271	Aox4	0.8834357476881411	1.0	1.5719919	0.0041543026706231	0.0015157256536566	0.0047504856222143	0.0016003151098775
1272	Nkain4	0.8840470224756517	1.0	0.21970493	0.0249258160237388	0.0223569533914361	0.0320883493251635	0.0276175567096347
1273	Gm26225	0.8852007449301237	1.0	1.3400555	0.0071216617210682	0.00454717696097	0.0105753935027667	0.0041907110130175
1274	Sprtn	0.8852895029251739	1.0	0.5518606	0.0433234421364985	0.0416824554755589	0.0653089088962758	0.0450084997077862
1275	Cdh4	0.8853881246077628	1.0	0.38796058	0.0255192878338278	0.0231148162182644	0.0368921521466179	0.0283151462418243
1276	Gm10687	0.8855360604601992	1.0	1.1095113	0.0071216617210682	0.00454717696097	0.0105048070173621	0.0048821865638572
1277	Gm44005	0.885575510694882	1.0	0.39128664	0.029673590504451	0.0272830617658203	0.0376931371880763	0.0288669220984571
1278	Gm25410	0.8856445492879769	1.0	5.0	0.0029673590504451	0.0003789314134141	0.0045837709782056	7.761579698203554e-05
1279	Gm15169	0.8856445492879769	1.0	3.6144524	0.0029673590504451	0.0003789314134141	0.0036322065242885	0.0002970537741026
1280	Atp2b2	0.8856445492879769	1.0	4.0584283	0.0029673590504451	0.0003789314134141	0.0043650166541674	0.0002625226844296
1281	Or4k5	0.8856840003023793	1.0	2.954966	0.0029673590504451	0.0003789314134141	0.0039808420596611	0.0005142731333193
1282	BC035947	0.8856840003023793	1.0	2.9552226	0.0029673590504451	0.0003789314134141	0.0045158802417123	0.0005834254654689
1283	Pde6g	0.885703725915844	1.0	3.2444777	0.0029673590504451	0.0003789314134141	0.0043269918813229	0.0004574469358873
1284	9130015L21Rik	0.8857234516001352	1.0	2.810363	0.0029673590504451	0.0003789314134141	0.0036178434416815	0.0005165580172555
1285	Gm54641	0.8857431773552406	1.0	2.2023969	0.0029673590504451	0.0003789314134141	0.0035008459682588	0.0007616931001814
1286	Crtac1	0.8857530402593449	1.0	0.832376	0.0071216617210682	0.00454717696097	0.0096509505258171	0.0054314691481125
1287	Akr1cl	0.8879134399898494	1.0	1.5747104	0.0059347181008902	0.0034103827207275	0.0099426006858522	0.0033488698155266
1288	Gm26070	0.8879331735303825	1.0	1.3104732	0.0059347181008902	0.0034103827207275	0.0092915846964673	0.003756653816364
1289	Gm48778	0.8880121083870287	1.0	1.4197031	0.0059347181008902	0.0034103827207275	0.0075759407891192	0.0028385258674129
1290	Plekhg5	0.8880121083870287	1.0	0.30838305	0.0783382789317507	0.0780598711633194	0.1130994136052374	0.0923040471510774
1291	Fam3b	0.888051576231891	1.0	1.1562997	0.0059347181008902	0.0034103827207275	0.0082888273390902	0.003727379497641
1292	Gm43523	0.8881107785195869	1.0	0.59171116	0.0172106824925816	0.0147783251231527	0.0222819549516442	0.0148405957724571
1293	Gm17082	0.8882883891265305	1.0	0.99002194	0.0059347181008902	0.0034103827207275	0.0067879540492185	0.0034232907528607
1294	Spns2	0.888387064110123	1.0	0.70254564	0.0100890207715133	0.0075786282682834	0.0139892663598286	0.008619376842296
1295	Gm40304	0.8884857408233611	1.0	0.8443638	0.0059347181008902	0.0034103827207275	0.0087014796158932	0.0048556824831524
1296	Gm37274	0.888525211992619	1.0	0.20431672	0.0338278931750741	0.0314513073133762	0.0428447763246361	0.037291204453325
1297	Gm17146	0.8890186248987983	1.0	0.48020276	0.0172106824925816	0.0147783251231527	0.0244448232048415	0.0175843533978022
1298	AW822252	0.8891567882261833	1.0	0.7793544	0.0219584569732937	0.0197044334975369	0.0352814475022824	0.020706986784682
1299	Itga7	0.889472602754231	1.0	0.7535876	0.0160237388724035	0.0136415308829101	0.0258252121931378	0.0153979691078559
1300	Kcna2	0.890025320357916	1.0	0.87444353	0.0089020771513353	0.0064418340280409	0.0137401355284468	0.0075181458169326
1301	Robo4	0.8904102802823666	1.0	1.795053	0.0047477744807121	0.002273588480485	0.0067908234851446	0.0019615840211773
1302	Gm3793	0.8904398936555677	1.0	0.68811375	0.0089020771513353	0.0064418340280409	0.0106240587184437	0.0066072548050699
1303	Gm46565	0.8904497648139349	1.0	1.5443125	0.0047477744807121	0.002273588480485	0.0072145040675388	0.0024794253855668
1304	Ccbe1	0.8907952660439783	1.0	0.077998154	0.3062314540059347	0.3129973474801061	0.6336682216321566	0.608656290479439
1305	Icosl	0.8918911353741139	1.0	0.50500286	0.0403560830860534	0.0386510041682455	0.0641616838680757	0.0456366955887366
1306	Gnaz	0.8924144612647071	1.0	0.59072185	0.0118694362017804	0.0094732853353543	0.0148073963228419	0.0098566864582136
1307	Gm48873	0.8924737086617317	1.0	1.0909408	0.0077151335311572	0.0053050397877984	0.0120735462765881	0.0056861452513502
1308	Gm45360	0.8925132072598564	1.0	1.2768617	0.0077151335311572	0.0053050397877984	0.0109815976642641	0.0045466438277635
1309	Lin28b	0.8927304543131462	1.0	2.7441728	0.0035608308605341	0.0011367942402425	0.0056136225912131	0.0008398497841791
1310	Dll1	0.8927699546427041	1.0	2.248345	0.0035608308605341	0.0011367942402425	0.0062023579328398	0.00130858113338
1311	Ankrd23	0.8928094552382734	1.0	1.949295	0.0035608308605341	0.0011367942402425	0.0056912514664143	0.0014768179685711
1312	Gm48266	0.8928094552382734	1.0	2.0710738	0.0035608308605341	0.0011367942402425	0.0045234859422005	0.0010783657190718
1313	Ctcfl	0.8928884572270589	1.0	1.6246547	0.0035608308605341	0.0011367942402425	0.0042204522915292	0.0013705917532311
1314	Fam110c	0.8928884572270589	1.0	1.676525	0.0035608308605341	0.0011367942402425	0.0049487429691478	0.0015507744560686
1315	Gm44434	0.8929279586200815	1.0	0.42115092	0.0326409495548961	0.0306934444865479	0.0456106786635067	0.0342585484683137
1316	Gm57321	0.8938168100040473	1.0	0.5560064	0.0148367952522255	0.0125047366426676	0.0224086746690879	0.0152964558497349
1317	Il2ra	0.8944785971392829	1.0	0.8596995	0.0106824925816023	0.0083364910951117	0.0170831060708468	0.0094500182783044
1318	Cdkal1	0.8946366467408908	1.0	-0.0072752307	0.516320474777448	0.5971959075407351	0.9251450920316432	0.9281915983005972
1319	Sf3a2	0.8948045790257506	1.0	0.5696496	0.0237388724035608	0.0215990905646078	0.0314024714749885	0.0212663471965486
1320	5430427N15Rik	0.8950021524553183	1.0	1.1992296	0.0065281899109792	0.0041682455475558	0.0090041313321191	0.0039313383505561
1321	Bach2it1	0.895110820618727	1.0	5.0	0.002373887240356	0.0	0.0024424669607185	0.0
1322	Gm1647	0.895110820618727	1.0	5.0	0.002373887240356	0.0	0.0031034813175483	0.0
1323	A530083M17Rik	0.895110820618727	1.0	5.0	0.002373887240356	0.0	0.002899235259431	0.0
1324	F830212C03Rik	0.895110820618727	1.0	5.0	0.002373887240356	0.0	0.0029115629262716	0.0
1325	Opalin	0.895110820618727	1.0	5.0	0.002373887240356	0.0	0.0039486398139216	0.0
1326	Ankrd65	0.895110820618727	1.0	5.0	0.002373887240356	0.0	0.0039911881778828	0.0
1327	Gm45012	0.895110820618727	1.0	5.0	0.002373887240356	0.0	0.0026588121677717	0.0
1328	Gprc5a	0.8951997323983687	1.0	1.0845912	0.0065281899109792	0.0041682455475558	0.009551063023701	0.0045149408320137
1329	Gm37879	0.8960197585013322	1.0	0.26508817	0.0320474777448071	0.0299355816597195	0.0391852127890771	0.0327141994961042
1330	Entrep1	0.8962470143469524	1.0	0.6153577	0.0136498516320474	0.0113679424024251	0.019774259823835	0.0129522290766459
1331	Pkd2	0.8965928547879566	1.0	0.043874137	0.4486646884272997	0.508904888215233	0.7327926814362123	0.7171114945330308
1332	Gm48233	0.8974328346761318	1.0	1.396485	0.0053412462908011	0.0030314513073133	0.0081881276779288	0.0031181903442181
1333	Gm44168	0.8976304937437929	1.0	1.279822	0.0053412462908011	0.0030314513073133	0.0066370616113606	0.0027387860079236
1334	Necab1	0.8977490922342554	1.0	0.642982	0.0094955489614243	0.0071996968548692	0.018566641028884	0.0119294756279168
1335	Gm13380	0.8978874600265825	1.0	0.9309765	0.0053412462908011	0.0030314513073133	0.0062237939464133	0.0032692291962772
1336	Sh3bp4	0.8980357146780099	1.0	0.34089944	0.0931750741839762	0.0939749905267146	0.1254777976665194	0.1003472843864401
1337	Lfng	0.8981543209619955	1.0	0.42631784	0.0522255192878338	0.0511557408109132	0.0766657566292691	0.0576039795746555
1338	Gm20532	0.8982926978354511	1.0	0.4311812	0.029673590504451	0.0276619931792345	0.0445626364872901	0.0332389463474082
1339	Gbp8	0.898539807084782	1.0	0.75843954	0.0124629080118694	0.0102311481621826	0.0183431785412752	0.0108839173318633
1340	Hs3st3a1	0.8985991147694425	1.0	0.7524785	0.0124629080118694	0.0102311481621826	0.0198812380081174	0.0118487807165029
1341	Inhbb	0.8986979621689463	1.0	0.41360286	0.0373887240356083	0.0356195528609321	0.0541132427847955	0.0408967998971279
1342	Gm45483	0.8997952735071937	1.0	0.963518	0.0083086053412462	0.0060629026146267	0.0127403602454559	0.0065535927904722
1343	Tnni3k	0.8998447064704577	1.0	1.9301145	0.0041543026706231	0.0018946570670708	0.0063384815752985	0.0016671616690222
1344	D930048N14Rik	0.89986447976456	1.0	1.6487731	0.0041543026706231	0.0018946570670708	0.0054617730396355	0.0017450620786848
1345	A230077H06Rik	0.89986447976456	1.0	1.6865494	0.0041543026706231	0.0018946570670708	0.0058185717605388	0.0018112774399468
1346	Gm47166	0.8999238000197266	1.0	0.52259195	0.0124629080118694	0.0102311481621826	0.0154888363309546	0.01080741216924
1347	Pgf	0.8999831208339275	1.0	1.475894	0.0041543026706231	0.0018946570670708	0.006261974993826	0.0022557627184819
1348	Arhgap23	0.8999831208339275	1.0	0.14584036	0.3204747774480712	0.3577112542629784	0.5086694559096029	0.469580972111788
1349	Crnde	0.9000226683538074	1.0	1.3879399	0.0041543026706231	0.0018946570670708	0.0053126336578942	0.0020333433855456
1350	Kcnk3	0.9001808609145244	1.0	1.0332074	0.0041543026706231	0.0018946570670708	0.0056074706382988	0.0027438650797872
1351	Slco1a4	0.9005071455871194	1.0	0.58480865	0.0083086053412462	0.0060629026146267	0.0109003927670262	0.0072808879405637
1352	Gm37052	0.9014959894641658	1.0	0.47593647	0.0557863501483679	0.0549450549450549	0.0815234545985179	0.0592786750025733
1353	Lpin3	0.9016146610324184	1.0	0.37853208	0.1175074183976261	0.1220159151193634	0.1757656992984898	0.1378577741685586
1354	Gm44080	0.9019607989890576	1.0	0.3428272	0.1359050445103857	0.1417203486169003	0.2146676387713989	0.1729485520708123
1355	Abca13	0.9022377227779228	1.0	3.0035553	0.0029673590504451	0.0007578628268283	0.0048397004222931	0.0006047524669667
1356	Gm42599	0.9022377227779228	1.0	3.1642594	0.0029673590504451	0.0007578628268283	0.0054864311343302	0.0006134949487428
1357	Gm38096	0.9022575035041518	1.0	2.6399972	0.0029673590504451	0.0007578628268283	0.0043093610541516	0.0006925955642182
1358	Or2y16	0.9022575035041518	1.0	2.9199104	0.0029673590504451	0.0007578628268283	0.0039537920726718	0.0005233324195495
1359	Gm49322	0.9022575035041518	1.0	2.5234504	0.0029673590504451	0.0007578628268283	0.0041899585367489	0.0007300062506867
1360	Gm42896	0.9023168460468782	1.0	2.2563808	0.0029673590504451	0.0007578628268283	0.0041202693867826	0.0008637624822968
1361	Vmn1r13	0.9023168460468782	1.0	2.0542173	0.0029673590504451	0.0007578628268283	0.0040272955241575	0.0009711716681361
1362	Kl	0.902376189135408	1.0	1.5984367	0.0029673590504451	0.0007578628268283	0.0039978050639358	0.001321981260321
1363	Myrfl	0.9023959702861508	1.0	1.5021689	0.0029673590504451	0.0007578628268283	0.0031999968305488	0.0011308393049148
1364	Frmpd2	0.90241575149749	1.0	0.8591217	0.0071216617210682	0.0049261083743842	0.0118215728906273	0.0065343697017647
1365	Lhx4	0.90241575149749	1.0	1.4551666	0.0029673590504451	0.0007578628268283	0.0033587147291142	0.0012262735080492
1366	Abcb1a	0.9024948769485648	1.0	0.86267	0.0071216617210682	0.0049261083743842	0.0098007789530161	0.0054016629752398
1367	Spsb4	0.9031971576802296	1.0	0.65902597	0.0142433234421364	0.0121258052292535	0.0203393030968321	0.0129289445857714
1368	Gm49199	0.9044634322551588	1.0	1.210811	0.0059347181008902	0.0037893141341417	0.0087902731323755	0.0038071070634697
1369	Gbp4	0.9046415216788518	1.0	1.1328743	0.0059347181008902	0.0037893141341417	0.0094642610659277	0.0043268752342886
1370	Npnt	0.9047206740739606	1.0	0.98782647	0.0059347181008902	0.0037893141341417	0.0090585878396327	0.0045779297359467
1371	Slc35g1	0.904750356466232	1.0	0.6371518	0.0100890207715133	0.0079575596816976	0.0125522436279195	0.0080889176485742
1372	Bnc1	0.9049383480394418	1.0	0.89854735	0.0059347181008902	0.0037893141341417	0.0082450468358457	0.0044313126639522
1373	Gm8378	0.9049977149067676	1.0	0.80600625	0.0059347181008902	0.0037893141341417	0.0071171579478572	0.0040769491242304
1374	Ffar4	0.905175818693246	1.0	0.6208852	0.0059347181008902	0.0037893141341417	0.0080830903801038	0.005263628861261
1375	Ccdc85c	0.9055617265820084	1.0	0.6780166	0.0130563798219584	0.0109890109890109	0.0170417453234617	0.010685482839567
1376	Klf8	0.9056804719617468	1.0	0.42178234	0.0243323442136498	0.0223569533914361	0.0353778651841074	0.0265273739524237
1377	Gm37334	0.9060466168126952	1.0	0.3356591	0.0421364985163204	0.0405456612353164	0.0552423551198711	0.0440235453511115
1378	Gm43119	0.906452368213468	1.0	1.1662825	0.0089020771513353	0.006820765441455	0.012749872944922	0.0057010228874963
1379	Cpa6	0.9069868097381788	1.0	1.3793818	0.0047477744807121	0.0026525198938992	0.0060406549812568	0.002326246573622
1380	Gja5	0.9069868097381788	1.0	1.5212942	0.0047477744807121	0.0026525198938992	0.0067057768086104	0.0023412201144024
1381	Gm42433	0.9071451708815268	1.0	1.1200477	0.0047477744807121	0.0026525198938992	0.0063983079206093	0.0029488096375783
1382	Sorcs1	0.907164966284112	1.0	1.298614	0.0047477744807121	0.0026525198938992	0.0074084167459402	0.0030182671054439
1383	Gm49284	0.907224352837798	1.0	1.1861212	0.0047477744807121	0.0026525198938992	0.0057187407061197	0.0025173170450438
1384	Gm54372	0.9072639441617418	1.0	1.0145171	0.0047477744807121	0.0026525198938992	0.0054914482495749	0.0027220026893299
1385	Kdr	0.907402515609375	1.0	0.56515765	0.0219584569732937	0.0200833649109511	0.0318462987118249	0.0216349946850733
1386	Dcc	0.907541089875337	1.0	0.5725964	0.0047477744807121	0.0026525198938992	0.0078911261790181	0.0053128890624448
1387	Gm43283	0.9084616901659592	1.0	0.68034613	0.0118694362017804	0.0098522167487684	0.0163832440936016	0.0102548431294005
1388	Gm42873	0.9087487842797776	1.0	1.1388994	0.0077151335311572	0.0056839712012125	0.0114348313014866	0.0052088355430103
1389	Gm45358	0.909006189136598	1.0	0.81621855	0.0148367952522255	0.0128836680560818	0.0194485960688953	0.0110917801367228
1390	Adamtsl2	0.9090655916150884	1.0	0.9497814	0.0077151335311572	0.0056839712012125	0.0125950099510907	0.0065403748102992
1391	Gm56848	0.9093923143262708	1.0	2.08389	0.0035608308605341	0.0015157256536566	0.0053062731476953	0.0012541698418467
1392	Gpr4	0.9094121161958107	1.0	1.7615579	0.0035608308605341	0.0015157256536566	0.0052462340313368	0.0015501322521776
1393	Gm10710	0.9094121161958107	1.0	1.59438	0.0035608308605341	0.0015157256536566	0.0042907037585195	0.001422967983064
1394	Pou2f1	0.9094220171516862	1.0	0.08202138	0.4023738872403561	0.4588859416445623	0.662453996629368	0.635316925102059
1395	Gm15562	0.9094319181216304	1.0	1.6880792	0.0035608308605341	0.0015157256536566	0.0043455364173876	0.0013506143041714
1396	Rex2	0.9095309285944948	1.0	1.3271742	0.0035608308605341	0.0015157256536566	0.0048524008474018	0.0019367375414192
1397	Gm30055	0.909570533177171	1.0	1.1665	0.0035608308605341	0.0015157256536566	0.0042902892008908	0.001913600696502
1398	Uchl1	0.909926984522314	1.0	0.7089807	0.0178041543026706	0.0159151193633952	0.0267476036085144	0.0164476955677327
1399	Mn1	0.9107092606494828	1.0	0.37617353	0.0688427299703264	0.0689655172413793	0.1014142433542799	0.0790302117504859
1400	Msln	0.9116401829345978	1.0	0.9440699	0.0065281899109792	0.00454717696097	0.0102872728166352	0.0053601648803343
1401	Wnt8b	0.9117392243803656	1.0	3.2496076	0.002373887240356	0.0003789314134141	0.0031732229413379	0.0003341078865964
1402	Jag2	0.9117392243803656	1.0	3.5098636	0.002373887240356	0.0003789314134141	0.0035053305879693	0.0003082108666932
1403	Amigo2	0.9117392243803656	1.0	4.086216	0.002373887240356	0.0003789314134141	0.0038035578981141	0.000224332421106
1404	Gm50346	0.9117392243803656	1.0	3.2817843	0.002373887240356	0.0003789314134141	0.0026739421781933	0.0002752682229738
1405	Gm56810	0.9117392243803656	1.0	3.745833	0.002373887240356	0.0003789314134141	0.0028626899639912	0.0002136681123859
1406	Gm15941	0.9117392243803656	1.0	3.0693738	0.002373887240356	0.0003789314134141	0.0029407225637378	0.0003507857053726
1407	Rufy4	0.9117590328341056	1.0	2.956875	0.002373887240356	0.0003789314134141	0.0032602079013147	0.0004204875307839
1408	AI463170	0.9117590328341056	1.0	3.5471802	0.002373887240356	0.0003789314134141	0.0030420035706016	0.0002605881662569
1409	Pinlyp	0.9117590328341056	1.0	2.8903184	0.002373887240356	0.0003789314134141	0.0028036208644695	0.0003785928894241
1410	Slc22a13b	0.9117590328341056	1.0	3.4529033	0.002373887240356	0.0003789314134141	0.0044298717855562	0.0004053563821989
1411	Gm44228	0.9117788413426792	1.0	2.6041749	0.002373887240356	0.0003789314134141	0.0030812374380697	0.0005073979965061
1412	Gm12865	0.9117788413426792	1.0	2.9984653	0.002373887240356	0.0003789314134141	0.002438665181683	0.0003054824569394
1413	4930477G07Rik	0.9117788413426792	1.0	2.5573554	0.002373887240356	0.0003789314134141	0.0039469533167728	0.0006716333306576
1414	Sim2	0.9117788413426792	1.0	2.6577125	0.002373887240356	0.0003789314134141	0.0036752290471031	0.0005833164538036
1415	Gm48660	0.9117986499060744	1.0	0.87082934	0.0065281899109792	0.00454717696097	0.0090739386153614	0.0049721221237194
1416	Upk1b	0.9118976935449457	1.0	0.5933701	0.0106824925816023	0.0087154225085259	0.0157199851074777	0.0104466611397341
1417	Gnao1	0.9127792420521788	1.0	0.27254257	0.0985163204747774	0.0996589617279272	0.1503473836505152	0.1260246774866899
1418	Spata5l1	0.9129278282426014	1.0	0.5121334	0.0314540059347181	0.0299355816597195	0.042796707426498	0.0301991692679927
1419	Gm42780	0.913125947897184	1.0	0.638237	0.0136498516320474	0.0117468738158393	0.0191991545281569	0.01237766629148
1420	Sema6c	0.913324072950877	1.0	0.32645398	0.059347181008902	0.0587343690791966	0.0851547650651748	0.0684860953382921
1421	Trpc3	0.9141364418590237	1.0	1.0807188	0.0053412462908011	0.0034103827207275	0.0071289266300936	0.0033768422727668
1422	Ush2a	0.91423551739225	1.0	1.0737109	0.0053412462908011	0.0034103827207275	0.0072561634955332	0.0034539352094544
1423	Pde9a	0.9145525680466088	1.0	0.7237224	0.0053412462908011	0.0034103827207275	0.0066574189511746	0.0040365776846669
1424	Cfap141	0.914651649166796	1.0	0.59626627	0.0053412462908011	0.0034103827207275	0.005802011187149	0.0038415858497849
1425	Gm29650	0.9161182039896538	1.0	0.93866485	0.0083086053412462	0.0064418340280409	0.0124041691890667	0.0064906396030092
1426	Prrt4	0.916217305886026	1.0	0.86212224	0.0083086053412462	0.0064418340280409	0.0116253578409237	0.0064123222777072
1427	Mroh8	0.9164551557470142	1.0	1.5483929	0.0041543026706231	0.002273588480485	0.0067823935291093	0.0023240154278446
1428	Tmprss5	0.9164551557470142	1.0	0.69712424	0.0083086053412462	0.0064418340280409	0.0125725867385915	0.0077734392024896
1429	Alox5	0.9164947981182094	1.0	0.863002	0.0083086053412462	0.0064418340280409	0.0117859511626285	0.0064971860313737
1430	Gm14392	0.9165542620643204	1.0	1.5168712	0.0041543026706231	0.002273588480485	0.0050744841873018	0.0017761704015811
1431	Slc26a3	0.9167128348689496	1.0	0.9777471	0.0041543026706231	0.002273588480485	0.0053102527294807	0.0026999213424774
1432	Stxbp5l	0.91673265670266	1.0	0.95818913	0.0041543026706231	0.002273588480485	0.0052888514528919	0.00272567820509
1433	Bdnf	0.9167524785881372	1.0	0.94118965	0.0041543026706231	0.002273588480485	0.0058396199908176	0.0030455474867654
1434	Gm46329	0.9167524785881372	1.0	1.0933578	0.0041543026706231	0.002273588480485	0.0054176296977284	0.0025427310049325
1435	Gm42717	0.9172480425133462	1.0	0.5671419	0.0183976261127596	0.0166729821902235	0.0253306245847097	0.0171671465874164
1436	Gm42778	0.917317424033231	1.0	0.44931936	0.03026706231454	0.028798787419477	0.0397816143340687	0.0292897182752203
1437	Esam	0.917813024600071	1.0	0.73171407	0.0112759643916913	0.0094732853353543	0.0173679640194992	0.0104948672070402
1438	Mafg	0.9181996152227444	1.0	0.24077338	0.1934718100890207	0.2061386888973095	0.2880588717027194	0.2488287864564855
1439	Pacsin3	0.9184771793967972	1.0	0.6785189	0.0142433234421364	0.0125047366426676	0.0216998172885882	0.0136132766907971
1440	Apba2	0.9185267454743168	1.0	1.0939853	0.0071216617210682	0.0053050397877984	0.0116693085650909	0.0054836257382953
1441	Aldh1l1	0.9185763118684545	1.0	0.67387706	0.0142433234421364	0.0125047366426676	0.0205782418378816	0.0129482923566817
1442	Ephx2	0.9187250129486628	1.0	0.5068817	0.029080118694362	0.0276619931792345	0.0444412430656844	0.03147979790189
1443	Gm43504	0.91874483997425	1.0	1.0243089	0.0071216617210682	0.0053050397877984	0.0114929105716219	0.0056669474505762
1444	Gm45553	0.9188737168715476	1.0	2.3158228	0.0029673590504451	0.0011367942402425	0.0046198714189429	0.000929606286527
1445	Ifi214	0.918893544275768	1.0	2.2495801	0.0029673590504451	0.0011367942402425	0.0045824443892174	0.0009653649715191
1446	C130073E24Rik	0.918893544275768	1.0	2.0137203	0.0029673590504451	0.0011367942402425	0.0040805469249285	0.0010120324777172
1447	Cdh6	0.918913371730421	1.0	2.0072021	0.0029673590504451	0.0011367942402425	0.0042780685352864	0.0010659017885302
1448	Apln	0.918913371730421	1.0	2.0685751	0.0029673590504451	0.0011367942402425	0.0047825988322654	0.0011422243328471
1449	Gm55842	0.918933199235494	1.0	1.6439719	0.0029673590504451	0.0011367942402425	0.0037770649010137	0.0012101159828567
1450	Ffar1	0.918933199235494	1.0	1.7187965	0.0029673590504451	0.0011367942402425	0.003497374851883	0.0010638030950065
1451	Gm48114	0.9189530267909748	1.0	1.7405758	0.0029673590504451	0.0011367942402425	0.0038234118129644	0.0011456896842916
1452	Sult2a2	0.9189728543968516	1.0	1.8445219	0.0029673590504451	0.0011367942402425	0.0041772345302965	0.0011648944537282
1453	Gm45088	0.9189728543968516	1.0	0.6968238	0.0201780415430267	0.0185676392572944	0.0293873274065143	0.0182317036270531
1454	Gm14304	0.9189926820531116	1.0	1.674423	0.0029673590504451	0.0011367942402425	0.0037934098524312	0.0011899906190665
1455	Gm12229	0.9190323375167332	1.0	1.5972154	0.0029673590504451	0.0011367942402425	0.0037061168158538	0.0012264442143714
1456	Mannr	0.9190323375167332	1.0	1.3416654	0.0029673590504451	0.0011367942402425	0.0034469141407205	0.0013614502625972
1457	Gabrr2	0.91905216532407	1.0	1.3992149	0.0029673590504451	0.0011367942402425	0.0045886726047876	0.0017422068314147
1458	Gm38562	0.91905216532407	1.0	1.2527068	0.0029673590504451	0.0011367942402425	0.0043997335710397	0.0018487498319503
1459	Tmem47	0.9191513051155268	1.0	0.25881267	0.0225519287833827	0.0208412277377794	0.030336417558133	0.0254171631874216
1460	Gm32200	0.9191711332246868	1.0	0.6112654	0.0029673590504451	0.0011367942402425	0.0029395370704735	0.0019252625904001
1461	Efcab8	0.9191711332246868	1.0	0.40865368	0.0112759643916913	0.0094732853353543	0.0147349604858044	0.0111203521995361
1462	Gm36608	0.9193000171587912	1.0	0.54264575	0.0071216617210682	0.0053050397877984	0.0088433810073146	0.0060794821539397
1463	Slc25a21	0.9205096461625492	1.0	0.25411037	0.0611275964391691	0.0602500947328533	0.1142057104241623	0.096622483027184
1464	Sox18	0.9210946968410184	1.0	1.1230278	0.0059347181008902	0.0041682455475558	0.009130374176337	0.004202374658719
1465	Gm35576	0.9212335287065344	1.0	5.0	0.001780415430267	0.0	0.0021561912627739	0.0
1466	Gm15046	0.9212335287065344	1.0	5.0	0.001780415430267	0.0	0.0019104555042182	0.0
1467	Casr	0.9212335287065344	1.0	5.0	0.001780415430267	0.0	0.0028096956674124	0.0
1468	4930447J18Rik	0.9212335287065344	1.0	5.0	0.001780415430267	0.0	0.001797558536156	0.0
1469	4833403J16Rik	0.9212335287065344	1.0	5.0	0.001780415430267	0.0	0.0025822377405181	0.0
1470	Dlx5	0.9212335287065344	1.0	5.0	0.001780415430267	0.0	0.0022940873482562	0.0
1471	Gm34549	0.9212335287065344	1.0	5.0	0.001780415430267	0.0	0.0022924119697934	0.0
1472	Gm36128	0.9212335287065344	1.0	5.0	0.001780415430267	0.0	0.0023700130615298	0.0
1473	4930529C04Rik	0.9212335287065344	1.0	5.0	0.001780415430267	0.0	0.0022130107760165	0.0
1474	Vsig2	0.9212335287065344	1.0	5.0	0.001780415430267	0.0	0.002377801064801	0.0
1475	Ankub1	0.9212335287065344	1.0	5.0	0.001780415430267	0.0	0.002011895423012	0.0
1476	Gm6360	0.9212335287065344	1.0	5.0	0.001780415430267	0.0	0.0020668976212397	0.0
1477	Cbx2	0.9212335287065344	1.0	1.0412393	0.0059347181008902	0.0041682455475558	0.0094184076984576	0.0045875774912832
1478	9430087B13Rik	0.9212335287065344	1.0	5.0	0.001780415430267	0.0	0.002522791826842	0.0
1479	Gm46851	0.9212335287065344	1.0	5.0	0.001780415430267	0.0	0.0028910276225958	0.0
1480	Gm15606	0.9212335287065344	1.0	5.0	0.001780415430267	0.0	0.002078043603894	0.0
1481	Gm23346	0.9212335287065344	1.0	5.0	0.001780415430267	0.0	0.0015649244563317	0.0
1482	Gm42867	0.9212335287065344	1.0	5.0	0.001780415430267	0.0	0.0028227477785757	0.0
1483	Gm42498	0.9212335287065344	1.0	5.0	0.001780415430267	0.0	0.0018187792272715	0.0
1484	Rnase2a	0.9212335287065344	1.0	5.0	0.001780415430267	0.0	0.0027455906752173	0.0
1485	Gm9443	0.9212335287065344	1.0	5.0	0.001780415430267	0.0	0.0023462069860339	0.0
1486	Gm48641	0.9212335287065344	1.0	5.0	0.001780415430267	0.0	0.002766025253887	0.0
1487	Gm45909	0.9212335287065344	1.0	5.0	0.001780415430267	0.0	0.0028419403724134	0.0
1488	Gm40658	0.9212335287065344	1.0	5.0	0.001780415430267	0.0	0.0036460296795697	0.0
1489	Gm49272	0.9212335287065344	1.0	5.0	0.001780415430267	0.0	0.003094969142381	0.0
1490	Gm10961	0.9212335287065344	1.0	5.0	0.001780415430267	0.0	0.0024714579766897	0.0
1491	Gm15263	0.9212335287065344	1.0	5.0	0.001780415430267	0.0	0.0021043416284285	0.0
1492	Gm48313	0.9212335287065344	1.0	5.0	0.001780415430267	0.0	0.0025235385993899	0.0
1493	Clec9a	0.9216897074283588	1.0	0.67895055	0.0059347181008902	0.0041682455475558	0.0071295046332387	0.0044591825740789
1494	Myrf	0.922145911915226	1.0	0.28058302	0.0100890207715133	0.0083364910951117	0.0133014344112381	0.0109633504488305
1495	Prim2	0.9221855830833328	1.0	0.26704982	0.2077151335311572	0.2250852595680182	0.3220570552309997	0.2744115546447626
1496	Adam1a	0.923504759056731	1.0	1.6133463	0.0047477744807121	0.0030314513073133	0.0072331615869873	0.0023698415928398
1497	Gm43658	0.9236039537706068	1.0	0.5081019	0.0249258160237388	0.0234937476316786	0.0344951084437727	0.0243787321010663
1498	Gm43960	0.9237229889953504	1.0	1.1457905	0.0047477744807121	0.0030314513073133	0.0059327393212163	0.0026856133498378
1499	Gm4035	0.9237825072484416	1.0	1.1046724	0.0047477744807121	0.0030314513073133	0.006089683720396	0.0028363647749232
1500	Ucp3	0.9238221863209146	1.0	0.9331334	0.0047477744807121	0.0030314513073133	0.0068636923913326	0.0036005248069093
1501	Ryr2	0.9238916251537844	1.0	0.4680798	0.0160237388724035	0.0143993937097385	0.0236345279128023	0.0171417650843437
1502	Gpt	0.9241495458922272	1.0	0.6343032	0.0118694362017804	0.0102311481621826	0.0196655583869393	0.0127138068537935
1503	Eqtn	0.924228907724972	1.0	0.48775333	0.0089020771513353	0.0071996968548692	0.0111227958693408	0.007944686764383
1504	Sorbs3	0.9249531191896714	1.0	0.31741333	0.143620178041543	0.1508147025388404	0.2095629346876734	0.1715097907113035
1505	Dis3l2	0.9250523310968584	1.0	0.0186567	0.4688427299703264	0.5422508525956802	0.7937787778096439	0.7867145713236591
1506	Grap	0.9257567690667956	1.0	0.9731165	0.0077151335311572	0.0060629026146267	0.0116667441264573	0.0059600975989528
1507	Gm54542	0.9259155237083422	1.0	0.5969117	0.0148367952522255	0.013262599469496	0.0204778218013925	0.0135861423978592
1508	Gng4	0.9260147468577166	1.0	0.2351103	0.0201780415430267	0.0185676392572944	0.0259063785907691	0.0220531942769173
1509	Rbpj-ps3	0.9260345916257342	1.0	1.4299138	0.0035608308605341	0.0018946570670708	0.0054678807222238	0.0020329108307792
1510	Gm11337	0.9260544364397708	1.0	1.6610591	0.0035608308605341	0.0018946570670708	0.005158570420023	0.0016340537127367
1511	Gm21596	0.9261139711578712	1.0	1.3420831	0.0035608308605341	0.0018946570670708	0.0051572110039462	0.0020374424576743
1512	Gm48939	0.9261139711578712	1.0	1.2754996	0.0035608308605341	0.0018946570670708	0.0046502872709975	0.0019235719487531
1513	Gm2895	0.9261536611998076	1.0	1.2537688	0.0035608308605341	0.0018946570670708	0.0048549868165507	0.0020388147735716
1514	Bcl2a1d	0.9261536611998076	1.0	1.3226013	0.0035608308605341	0.0018946570670708	0.0056207215134643	0.0022510311057498
1515	Gm25291	0.9261735062897	1.0	1.2919769	0.0035608308605341	0.0018946570670708	0.0044311900742056	0.0018120304227675
1516	Smtnl2	0.9261735062897	1.0	0.5674886	0.0077151335311572	0.0060629026146267	0.0101340894351572	0.0068496413348338
1517	C4a	0.9262131966072712	1.0	1.0959051	0.0035608308605341	0.0018946570670708	0.0052409343037801	0.0024553510422579
1518	Neto2	0.9262528871084764	1.0	0.5260992	0.0148367952522255	0.013262599469496	0.0215816661507768	0.0150362307907073
1519	Cfap77	0.9262727324279107	1.0	0.9570538	0.0035608308605341	0.0018946570670708	0.0054718352408236	0.0028223233545139
1520	Lsmem1	0.9262727324279107	1.0	0.8851045	0.0035608308605341	0.0018946570670708	0.0043391830655212	0.0023517799461446
1521	Srebf1	0.9262727324279107	1.0	0.40398943	0.0795252225519287	0.0807123910572186	0.1145937452779685	0.0877941474934286
1522	Il17d	0.9266101098666368	1.0	0.41159633	0.030860534124629	0.0295566502463054	0.0432510624115215	0.0326890250750166
1523	Steap4	0.9270169649124474	1.0	0.27742514	0.1673590504451038	0.1765820386510041	0.2754477870076401	0.2324156423533969
1524	Jph1	0.9271062771147126	1.0	0.5314625	0.0207715133531157	0.0193255020841227	0.0328566817927822	0.022846585708121
1525	Nebl	0.9281979445733052	1.0	0.96215886	0.0065281899109792	0.0049261083743842	0.0094429405998245	0.0048580871978672
1526	Gm38057	0.9283567438752344	1.0	0.3689893	0.0219584569732937	0.0204622963243652	0.0274997522136905	0.0213594814993444
1527	Gm56285	0.9284063692425228	1.0	2.9008348	0.002373887240356	0.0007578628268283	0.0028332211712899	0.000379816715398
1528	Gm31831	0.9284063692425228	1.0	2.560186	0.002373887240356	0.0007578628268283	0.0037708315798782	0.0006403595122696
1529	Gm5578	0.9284063692425228	1.0	2.3528981	0.002373887240356	0.0007578628268283	0.0033818970596106	0.0006629145516675
1530	2900076G11Rik	0.9284063692425228	1.0	2.5273235	0.002373887240356	0.0007578628268283	0.0036554361436541	0.0006350304855636
1531	Gm44593	0.9284063692425228	1.0	2.4312303	0.002373887240356	0.0007578628268283	0.0033254656700634	0.0006174004073514
1532	C2cd4c	0.9284063692425228	1.0	3.2049587	0.002373887240356	0.0007578628268283	0.0035485271855976	0.0003854299756791
1533	Gm33699	0.928426219467414	1.0	2.3269093	0.002373887240356	0.0007578628268283	0.0035509772509973	0.0007087536276886
1534	Syce1l	0.928426219467414	1.0	2.003995	0.002373887240356	0.0007578628268283	0.0041108371127871	0.0010264490807215
1535	Dclk3	0.928426219467414	1.0	2.0269074	0.002373887240356	0.0007578628268283	0.0031192947460896	0.0007663146526787
1536	Rpl36a-ps4	0.9284460697368442	1.0	2.2234826	0.002373887240356	0.0007578628268283	0.0036431179869218	0.0007811951499701
1537	4930402D18Rik	0.9284460697368442	1.0	2.1435661	0.002373887240356	0.0007578628268283	0.0037967348026223	0.0008605379534629
1538	Gm26972	0.9284460697368442	1.0	2.0254698	0.002373887240356	0.0007578628268283	0.0038249476835936	0.000940858886533
1539	Cd5l	0.9284659200508012	1.0	1.874119	0.002373887240356	0.0007578628268283	0.0028025551204305	0.00076529734341
1540	Gm45713	0.9284659200508012	1.0	1.7471504	0.002373887240356	0.0007578628268283	0.0025656707247884	0.0007649745331201
1541	Gm15218	0.9284659200508012	1.0	2.1254864	0.002373887240356	0.0007578628268283	0.0032167688109635	0.0007381126461539
1542	Pax6os1	0.9284857704092728	1.0	1.4755476	0.002373887240356	0.0007578628268283	0.0028381834709223	0.0010215290564815
1543	Sec14l5	0.9284857704092728	1.0	1.8260885	0.002373887240356	0.0007578628268283	0.0030752700092828	0.0008682701567901
1544	Gm21970	0.9284857704092728	1.0	1.868264	0.002373887240356	0.0007578628268283	0.0029112563658322	0.000798243793476
1545	Gm37620	0.9284857704092728	1.0	1.9124997	0.002373887240356	0.0007578628268283	0.0025932621212888	0.0006895086060017
1546	Gm48371	0.9285056208122464	1.0	1.6389158	0.002373887240356	0.0007578628268283	0.0034277887836025	0.0011019355924158
1547	Gm45591	0.9285056208122464	1.0	1.612371	0.002373887240356	0.0007578628268283	0.0024331078885766	0.0007964242742599
1548	Mal2	0.9285056208122464	1.0	1.4547881	0.002373887240356	0.0007578628268283	0.0032569940029401	0.0011894083834147
1549	Gm55636	0.9285254712597102	1.0	1.4295036	0.002373887240356	0.0007578628268283	0.0024313106563555	0.0009033344969527
1550	Gm38560	0.928535396500122	1.0	0.6162277	0.0136498516320474	0.0121258052292535	0.0206085482100793	0.0134925481511137
1551	Gm48886	0.9285453217516516	1.0	1.2409005	0.002373887240356	0.0007578628268283	0.0020853756315678	0.0008828703044367
1552	Gm28052	0.9285949481760144	1.0	0.6320993	0.0065281899109792	0.0049261083743842	0.0087088557614928	0.0056279474463012
1553	Avpr1a	0.9287339036410698	1.0	0.6466555	0.0136498516320474	0.0121258052292535	0.0203104026206888	0.0130209629220209
1554	Cysltr2	0.9288827869078334	1.0	0.44820693	0.0207715133531157	0.0193255020841227	0.0291247585515634	0.0214297246070582
1555	Gm44053	0.9289125638600834	1.0	0.49376413	0.0065281899109792	0.0049261083743842	0.0085266809862802	0.0060628641736784
1556	Cybrd1	0.9289125638600834	1.0	0.60170245	0.0065281899109792	0.0049261083743842	0.0100907335664843	0.0066609784861794
1557	Slc24a2	0.9289522666179096	1.0	0.43593654	0.0065281899109792	0.0049261083743842	0.0100476272450243	0.0074370590238717
1558	Gm42986	0.9293890086047324	1.0	0.5193854	0.058160237388724	0.0583554376657824	0.0837441140618182	0.0591570225831748
1559	Hs3st4	0.930034234509766	1.0	0.12860306	0.0106824925816023	0.0090943539219401	0.0162961890626464	0.014916708559392
1560	Gm28151	0.9304213921564356	1.0	0.47963017	0.0136498516320474	0.0121258052292535	0.0186233346571197	0.0133910175861865
1561	Rogdi	0.9304213921564356	1.0	0.66942513	0.0094955489614243	0.0079575596816976	0.0136494777669614	0.0086039253054183
1562	Lmcd1	0.9307589276456102	1.0	0.7995871	0.0053412462908011	0.0037893141341417	0.007534629411765	0.0043356826251802
1563	Gm21451	0.930818494026505	1.0	1.0705011	0.0053412462908011	0.0037893141341417	0.0068298736573236	0.0032578865666866
1564	Tie1	0.9308383495729358	1.0	1.0885036	0.0053412462908011	0.0037893141341417	0.0079966116882896	0.0037683632091854
1565	Gm13715	0.9308383495729358	1.0	1.0881747	0.0053412462908011	0.0037893141341417	0.0080496268979012	0.0037942628316925
1566	Tmeff1	0.9311560441616916	1.0	0.33010548	0.0136498516320474	0.0121258052292535	0.0183330200941051	0.0146107616963624
1567	Nol4	0.9311957567576014	1.0	0.7384156	0.0053412462908011	0.0037893141341417	0.0063549133860991	0.0038139638829935
1568	Marchf1	0.9316127493379464	1.0	0.22075456	0.114540059347181	0.1170898067449791	0.1653306577717771	0.1434723511566613
1569	Bcat2	0.9326950316598872	1.0	0.35242862	0.0551928783382789	0.0549450549450549	0.0777782062465975	0.0614268406142798
1570	Gm43652	0.9331418818684022	1.0	1.3831247	0.0041543026706231	0.0026525198938992	0.0057518742570704	0.0022091085624357
1571	4732496C06Rik	0.9331915331947256	1.0	0.6081077	0.0083086053412462	0.006820765441455	0.0125159928801896	0.0082288508009135
1572	Gm45263	0.9333007670273056	1.0	1.1177019	0.0041543026706231	0.0026525198938992	0.0066343681585558	0.0030627665806942
1573	Gm40723	0.9333802106036428	1.0	1.0268211	0.0041543026706231	0.0026525198938992	0.0054742606752071	0.0026904587859704
1574	Vat1l	0.9334199326406882	1.0	0.7977068	0.0041543026706231	0.0026525198938992	0.005721180401902	0.0032951797565946
1575	4930483O08Rik	0.9334199326406882	1.0	0.7928028	0.0041543026706231	0.0026525198938992	0.0055250411184228	0.003192896285891
1576	Gm54215	0.9335788224457516	1.0	0.5248478	0.0041543026706231	0.0026525198938992	0.0051746710394965	0.0035993998481214
1577	Ifi213	0.9335986838575804	1.0	0.47083804	0.0041543026706231	0.0026525198938992	0.0058290926946161	0.0042093649060656
1578	Engase	0.9339462652448796	1.0	0.4280044	0.0314540059347181	0.0303145130731337	0.0465747302636872	0.0348238792101393
1579	Gm43465	0.9346315339452346	1.0	0.36668754	0.0154302670623145	0.0140204622963243	0.0182682964892894	0.0141971289750122
1580	Frmd7	0.9353764461509884	1.0	0.30033842	0.0557863501483679	0.0553239863584691	0.0761066018666176	0.0622382883803555
1581	Gm49260	0.9353863786973988	1.0	0.65350676	0.0071216617210682	0.0056839712012125	0.0090541364917224	0.0057654986509558
1582	Gzmm	0.9355850317355282	1.0	0.737127	0.0071216617210682	0.0056839712012125	0.0094573240629871	0.0056844860334967
1583	Gm49318	0.9355850317355282	1.0	1.655263	0.0029673590504451	0.0015157256536566	0.0047082357155586	0.0014971724696372
1584	Khdrbs2	0.9355850317355282	1.0	1.6383628	0.0029673590504451	0.0015157256536566	0.0039199489366173	0.0012608444846967
1585	Vmn2r103	0.9356446284295716	1.0	1.4588449	0.0029673590504451	0.0015157256536566	0.0051154829736392	0.0018639613270019
1586	2900027M19Rik	0.9356644940744052	1.0	1.2655907	0.0029673590504451	0.0015157256536566	0.0040535692898245	0.0016879929494259
1587	Gm45363	0.9357042254842264	1.0	1.3002646	0.0029673590504451	0.0015157256536566	0.003633569842318	0.0014770091622605
1588	Sap25	0.9357042254842264	1.0	1.2619927	0.0029673590504451	0.0015157256536566	0.0034685233106865	0.0014477240031627
1589	6720482G16Rik	0.9357240912491898	1.0	0.79627633	0.0029673590504451	0.0015157256536566	0.003355559085406	0.0019336178073894
1590	Gm47127	0.9357439570541716	1.0	1.0413775	0.0029673590504451	0.0015157256536566	0.0033466017922231	0.0016273894481635
1591	Bc1	0.9357638228991598	1.0	0.8141941	0.0029673590504451	0.0015157256536566	0.0032581669002796	0.0018543058474012
1592	Gm8624	0.935783688784142	1.0	0.8781922	0.0029673590504451	0.0015157256536566	0.003457447665661	0.0018825020541549
1593	Nrarp	0.935783688784142	1.0	0.98267365	0.0029673590504451	0.0015157256536566	0.0041692300861627	0.0021119736064564
1594	D430041D05Rik	0.935803554709106	1.0	0.72741073	0.0029673590504451	0.0015157256536566	0.0028504349743303	0.0017225966462175
1595	Ncln	0.935952550419509	1.0	0.25969923	0.0474777448071216	0.0466085638499431	0.0637299473491824	0.0535066721117695
1596	Efcab5	0.936558489362494	1.0	0.3892683	0.0213649851632047	0.0200833649109511	0.0290950191595116	0.0222905662198003
1597	Nova2	0.936995582907652	1.0	0.7475312	0.0100890207715133	0.0087154225085259	0.0141248565280961	0.008437079168265
1598	Slc2a1	0.937174399383478	1.0	0.13330914	0.0112759643916913	0.0098522167487684	0.0125197126919808	0.0114209799944268
1599	Map9	0.93734328452031	1.0	0.29566032	0.0284866468842729	0.0272830617658203	0.0374446007409867	0.030611095420682
1600	Snx33	0.9375022378124368	1.0	0.29262888	0.1008902077151335	0.1034482758620689	0.136594716645239	0.1128759317351892
1601	Gm20045	0.9377506073151508	1.0	0.3733659	0.087240356083086	0.0890488821523304	0.1276173744183857	0.0999181324217677
1602	Cabcoco1	0.9378797618516468	1.0	0.7222097	0.0059347181008902	0.00454717696097	0.0088534076486119	0.0053760049182501
1603	Bub1	0.9379294371087336	1.0	3.1957667	0.001780415430267	0.0003789314134141	0.0025577871838388	0.0002794706562942
1604	Gm16274	0.9379294371087336	1.0	4.177308	0.001780415430267	0.0003789314134141	0.0023222463460083	0.0001284950671242
1605	Selp	0.9379294371087336	1.0	3.166554	0.001780415430267	0.0003789314134141	0.0030215208325276	0.0003369611450819
1606	Klra14-ps	0.9379294371087336	1.0	2.92828	0.001780415430267	0.0003789314134141	0.0025543599852007	0.0003359407268714
1607	9630013A20Rik	0.9379294371087336	1.0	2.9174452	0.001780415430267	0.0003789314134141	0.0031178555394255	0.0004132415797642
1608	Gm23138	0.9379294371087336	1.0	2.8474212	0.001780415430267	0.0003789314134141	0.0023256146945045	0.0003234538367575
1609	Rny1	0.9379294371087336	1.0	3.276276	0.001780415430267	0.0003789314134141	0.0020682170384096	0.0002136681123859
1610	Tnfsf11	0.9379294371087336	1.0	2.6987963	0.001780415430267	0.0003789314134141	0.0029780466092043	0.0004592606055275
1611	1700012I11Rik	0.9379294371087336	1.0	2.9464056	0.001780415430267	0.0003789314134141	0.0022528071287583	0.0002925445493509
1612	4930433N12Rik	0.9379294371087336	1.0	3.3312237	0.001780415430267	0.0003789314134141	0.0028980070828603	0.0002883146270235
1613	Gm26843	0.9379294371087336	1.0	3.060606	0.001780415430267	0.0003789314134141	0.0025458636290363	0.0003054824569394
1614	Gm20819	0.9379294371087336	1.0	3.8541815	0.001780415430267	0.0003789314134141	0.0034241184854664	0.0002371456077083
1615	Vmn2r111	0.9379294371087336	1.0	3.1542375	0.001780415430267	0.0003789314134141	0.0028414814562153	0.0003195738820347
1616	Gm44956	0.9379294371087336	1.0	2.9887996	0.001780415430267	0.0003789314134141	0.0024943813126267	0.0003145696314841
1617	Gm55356	0.9379294371087336	1.0	2.930376	0.001780415430267	0.0003789314134141	0.0023682827465426	0.0003109911860972
1618	Gm42427	0.9379294371087336	1.0	3.3056562	0.001780415430267	0.0003789314134141	0.0030394725911464	0.0003078141786971
1619	Trpv1	0.937949307279219	1.0	2.4626107	0.001780415430267	0.0003789314134141	0.0016753002576493	0.0003041372441946
1620	Spdye4a	0.937949307279219	1.0	2.6589081	0.001780415430267	0.0003789314134141	0.0029811428189413	0.0004726239800215
1621	Popdc3	0.937949307279219	1.0	2.2114353	0.001780415430267	0.0003789314134141	0.0017965082826636	0.0003881734981195
1622	9930111J21Rik1	0.937949307279219	1.0	2.3946342	0.001780415430267	0.0003789314134141	0.0021868820462292	0.0004162481898863
1623	Spatc1	0.937949307279219	1.0	2.5182564	0.001780415430267	0.0003789314134141	0.0019870552075275	0.0003471317860215
1624	Gm32507	0.937949307279219	1.0	2.3704457	0.001780415430267	0.0003789314134141	0.0022792643024487	0.0004411820859055
1625	Cnih3	0.937949307279219	1.0	2.2468956	0.001780415430267	0.0003789314134141	0.0020547789345821	0.000433244975025
1626	Gramd2	0.937949307279219	1.0	2.8426015	0.001780415430267	0.0003789314134141	0.0023591539826959	0.0003292211378936
1627	Plac8l1	0.937949307279219	1.0	2.8782308	0.001780415430267	0.0003789314134141	0.002918736330295	0.000397473103567
1628	Gm37500	0.937949307279219	1.0	2.318615	0.001780415430267	0.0003789314134141	0.0021757411196601	0.000436527377502
1629	4930449A18Rik	0.937949307279219	1.0	2.5367599	0.001780415430267	0.0003789314134141	0.0029141672001537	0.0005028016472355
1630	Kcnq2	0.937949307279219	1.0	2.8470814	0.001780415430267	0.0003789314134141	0.0025509750506685	0.0003549156889562
1631	Cldn16	0.937949307279219	1.0	2.5738037	0.001780415430267	0.0003789314134141	0.0023723118531195	0.0003988480059729
1632	Tgtp2	0.9379691774883432	1.0	2.2107482	0.001780415430267	0.0003789314134141	0.0023254288264897	0.0005028016472355
1633	Dppa2	0.9379691774883432	1.0	2.046138	0.001780415430267	0.0003789314134141	0.0022651576325732	0.0005489359477214
1634	Gm18190	0.9379691774883432	1.0	2.0843852	0.001780415430267	0.0003789314134141	0.0017438209073772	0.0004114603703022
1635	Gml2	0.9379691774883432	1.0	1.8056206	0.001780415430267	0.0003789314134141	0.0020460855550515	0.000585725972261
1636	Gm26236	0.937989047736094	1.0	2.0958982	0.001780415430267	0.0003789314134141	0.0023234214979427	0.00054398345495
1637	Crhr2	0.937989047736094	1.0	1.4785665	0.001780415430267	0.0003789314134141	0.0018557104427264	0.0006663083635936
1638	Gm33841	0.937989047736094	1.0	1.929836	0.001780415430267	0.0003789314134141	0.0023733062348766	0.0006234402099879
1639	Gm50214	0.937989047736094	1.0	1.9324297	0.001780415430267	0.0003789314134141	0.0018482373225918	0.0004845448157338
1640	Arl4d	0.938018853180118	1.0	0.42213097	0.029080118694362	0.0280409245926487	0.0413219181837699	0.0309999698699277
1641	Klf7	0.9381182052871464	1.0	-0.0117952535	0.5234421364985163	0.6085638499431603	0.9521241623298676	0.9571526988516452
1642	Ccdc69	0.9388633766903832	1.0	0.61058456	0.0130563798219584	0.0117468738158393	0.0168067973803364	0.011039159670585
1643	Il17rc	0.9389826091001844	1.0	0.3299728	0.0563798219584569	0.0560818491852974	0.0775898727655578	0.0622088508527859
1644	Cep170	0.9398967694910472	1.0	-0.07077765	0.572106824925816	0.6786661614247821	1.0555510332659457	1.0878093550607602
1645	Ms4a8a	0.9401750079949218	1.0	0.64009845	0.0089020771513353	0.0075786282682834	0.0114528909847639	0.0073640299481035
1646	D430019H16Rik	0.9401948824536078	1.0	1.2306074	0.0047477744807121	0.0034103827207275	0.0073849638155293	0.0031536840166659
1647	4930593A02Rik	0.9403340047066072	1.0	0.40264523	0.0089020771513353	0.0075786282682834	0.0120159203388493	0.009102955024803
1648	Gm42972	0.9403538794629156	1.0	0.3652792	0.0551928783382789	0.0549450549450549	0.0788568214835584	0.0617500736489963
1649	Pcnx2	0.9404333788594996	1.0	0.86866176	0.0047477744807121	0.0034103827207275	0.0069918323918585	0.0038351626607801
1650	Otud4	0.9404532538014212	1.0	0.25027916	0.2356083086053412	0.2588101553618795	0.3595373918622355	0.3102436238100761
1651	Gm4956	0.9405128788496512	1.0	0.65954757	0.0047477744807121	0.0034103827207275	0.0072973290634532	0.0046259502702706
1652	Gm32647	0.9405327539398416	1.0	0.7665802	0.0047477744807121	0.0034103827207275	0.0064355483606026	0.0037878893606525
1653	Ldlrad1	0.9405327539398416	1.0	0.78226733	0.0047477744807121	0.0034103827207275	0.0064800262882491	0.003772933352026
1654	Gm56672	0.9405923794325814	1.0	0.7317915	0.0047477744807121	0.0034103827207275	0.0054317101756073	0.003274267522843
1655	Timd4	0.9406520052583152	1.0	0.6395089	0.0047477744807121	0.0034103827207275	0.0056233941429619	0.0036134654246764
1656	Kcnj15	0.9407315068767084	1.0	0.6013383	0.0047477744807121	0.0034103827207275	0.006377708479722	0.0042083828195518
1657	4930553I21Rik	0.9409103876763014	1.0	0.41626158	0.0047477744807121	0.0034103827207275	0.0052893259472566	0.0039662547540497
1658	Rhpn2	0.9422222707115576	1.0	0.46979174	0.0118694362017804	0.0106100795755968	0.0171345470285655	0.0124017070430516
1659	Tgfa	0.942321662222353	1.0	0.29712465	0.029080118694362	0.0280409245926487	0.0423109011588581	0.0345700898254014
1660	Xlr3b	0.94234154063234	1.0	0.8496717	0.0077151335311572	0.0064418340280409	0.011747473128044	0.0065358362753705
1661	Spock3	0.9425800843499303	1.0	0.5982338	0.0077151335311572	0.0064418340280409	0.0127147267553843	0.0084169659903709
1662	Skint5	0.9427092976820672	1.0	1.5851496	0.0035608308605341	0.002273588480485	0.0057406594795193	0.0019169681223087
1663	Gm3854	0.9427490559339016	1.0	1.3376492	0.0035608308605341	0.002273588480485	0.0053653182926465	0.0021263101834956
1664	Gm56807	0.9427490559339016	1.0	1.0627099	0.0035608308605341	0.002273588480485	0.0055318393441775	0.0026520864860983
1665	Gm37084	0.942758995519152	1.0	0.37733665	0.0397626112759643	0.0390299355816597	0.0537595793720779	0.0416407645533081
1666	Gm29562	0.942768935113316	1.0	1.2781196	0.0035608308605341	0.002273588480485	0.0059287847871426	0.0024488908422172
1667	Ppp1r16b	0.9427788747163922	1.0	0.58140945	0.0077151335311572	0.0064418340280409	0.0108877828011192	0.0072895424140642
1668	7330423F06Rik	0.9428086935790784	1.0	1.1245722	0.0035608308605341	0.002273588480485	0.0049898884446661	0.002291643536849
1669	Gm48267	0.9428484521873358	1.0	0.9535603	0.0035608308605341	0.002273588480485	0.0052321415095507	0.0027050684945407
1670	Dnase1l3	0.9428484521873358	1.0	1.0013933	0.0035608308605341	0.002273588480485	0.0056127889255289	0.0028076228773783
1671	Gm45470	0.94288821093799	1.0	0.9048405	0.0035608308605341	0.002273588480485	0.0044271038442445	0.0023669174297061
1672	Gm49216	0.9429080903666852	1.0	0.8682528	0.0035608308605341	0.002273588480485	0.0043526059207182	0.0023867462647063
1673	Srsf3-ps	0.9429279698309424	1.0	0.62511045	0.0035608308605341	0.002273588480485	0.0043807845123389	0.002842556247076
1674	Asb15	0.9429279698309424	1.0	1.0369612	0.0035608308605341	0.002273588480485	0.0049031742533773	0.0023925790925285
1675	Gm37645	0.94295778909398	1.0	0.64175063	0.0077151335311572	0.0064418340280409	0.0091750459056561	0.0058902834729497
1676	Stk26	0.9431764661296788	1.0	0.039097566	0.0172106824925816	0.0159151193633952	0.023020527766019	0.022411885763709
1677	Gm28044	0.9431864060968242	1.0	0.5775868	0.0148367952522255	0.0136415308829101	0.020178170326883	0.013565964348526
1678	Enpp4	0.94355419108787	1.0	0.5192025	0.0207715133531157	0.0197044334975369	0.0319860781323779	0.0224259497889266
1679	Lancl2	0.9436734752947036	1.0	0.4275966	0.0344213649851632	0.0337248957938613	0.050462785278019	0.0377598703263306
1680	Chrd	0.9437629392789044	1.0	0.415412	0.029673590504451	0.028798787419477	0.0440212548590593	0.0331878052252452
1681	C130083A15Rik	0.9442798561536224	1.0	0.389751	0.0433234421364985	0.0428192497158014	0.0596247320297144	0.0458270764437077
1682	Zfp3	0.944369324923864	1.0	0.45222604	0.0373887240356083	0.0367563471011746	0.0542681879257521	0.0399525695714069
1683	Gm43420	0.9447172656911368	1.0	0.46063817	0.0178041543026706	0.0166729821902235	0.0252284676001975	0.018395605752539
1684	Tmem161a	0.9448067378815233	1.0	0.30993423	0.0670623145400593	0.0674497915877226	0.0930352603758277	0.0757116548353828
1685	Dnajc17	0.9448465035230312	1.0	0.41599157	0.0403560830860534	0.039787798408488	0.0574700162032202	0.043381089953836
1686	Styk1	0.9450055674624211	1.0	0.46877515	0.0106824925816023	0.0094732853353543	0.0145978068319421	0.0105693631772736
1687	Rab39	0.945025450609144	1.0	0.75898737	0.0065281899109792	0.0053050397877984	0.0096009282429629	0.0056844280063275
1688	Cntn1	0.9451049835383868	1.0	1.9088074	0.002373887240356	0.0011367942402425	0.0043692992729008	0.001165465047231
1689	Gm5444	0.9451248668562238	1.0	1.7588515	0.002373887240356	0.0011367942402425	0.003971807207803	0.0011752448628776
1690	Tnnt1	0.9451248668562238	1.0	1.7307976	0.002373887240356	0.0011367942402425	0.0032924681593006	0.0009931132062793
1691	Gm11196	0.9451248668562238	1.0	1.5547273	0.002373887240356	0.0011367942402425	0.0029488500824225	0.0010047433448289
1692	Gm29155	0.9451248668562238	1.0	1.9590485	0.002373887240356	0.0011367942402425	0.0033648721418391	0.000866519897156
1693	Gm47687	0.9451447502082464	1.0	1.5958539	0.002373887240356	0.0011367942402425	0.0023054176060295	0.0007632807079539
1694	Gm38300	0.9451447502082464	1.0	1.7419842	0.002373887240356	0.0011367942402425	0.0027763469044113	0.0008308190682631
1695	Gm48948	0.9451646335944424	1.0	1.3230367	0.002373887240356	0.0011367942402425	0.0030138229423738	0.0012056925573317
1696	Gm10926	0.9451646335944424	1.0	1.3194197	0.002373887240356	0.0011367942402425	0.0034226002472201	0.0013728286932596
1697	Ppfia3	0.9451646335944424	1.0	1.3949364	0.002373887240356	0.0011367942402425	0.0031208035842907	0.0011878685157887
1698	Gm30978	0.9451845170147996	1.0	1.4129953	0.002373887240356	0.0011367942402425	0.0033762719737465	0.0012692317676814
1699	Thop1	0.9451845170147996	1.0	0.6068246	0.0065281899109792	0.0053050397877984	0.0079129578257223	0.0052030202672552
1700	Wfikkn1	0.9451845170147996	1.0	1.6427213	0.002373887240356	0.0011367942402425	0.003885861549238	0.0012460978782736
1701	Erich2	0.9452044004693057	1.0	1.2921646	0.002373887240356	0.0011367942402425	0.0031450475790995	0.0012854367242183
1702	Gm43410	0.9452044004693057	1.0	1.3419843	0.002373887240356	0.0011367942402425	0.0036393663147994	0.0014372306292924
1703	Gm47980	0.945224283957948	1.0	0.92867184	0.002373887240356	0.0011367942402425	0.0027809486029682	0.0014619121042253
1704	Gm12766	0.945224283957948	1.0	1.2535399	0.002373887240356	0.0011367942402425	0.0033027966216301	0.0013865795187729
1705	Gm57069	0.9452640510375924	1.0	0.7655081	0.002373887240356	0.0011367942402425	0.0020864040579581	0.0012278458700288
1706	Tal1	0.9452640510375924	1.0	0.90646195	0.002373887240356	0.0011367942402425	0.0031166187818043	0.0016638987761968
1707	Gad2	0.9452640510375924	1.0	0.7676704	0.002373887240356	0.0011367942402425	0.0027458222653294	0.0016137134832982
1708	Hnf4g	0.945303818253634	1.0	0.5688465	0.002373887240356	0.0011367942402425	0.003036400214939	0.0020480181417247
1709	C230085N15Rik	0.9453435856059744	1.0	0.5822586	0.0065281899109792	0.0053050397877984	0.0083237518516388	0.0055672542036163
1710	Gm47503	0.9453833530945146	1.0	0.64578944	0.0136498516320474	0.0125047366426676	0.0201315706056893	0.0129136000396227
1711	Mfng	0.9454628884797992	1.0	0.47128072	0.0065281899109792	0.0053050397877984	0.0090562828920726	0.0065407459377031
1712	Gm57446	0.945830746695544	1.0	0.26038796	0.0106824925816023	0.0094732853353543	0.0127972070825582	0.0106951762507487
1713	Pcdh11x	0.945860573544622	1.0	0.26997763	0.0249258160237388	0.0238726790450928	0.0507162148762472	0.0422406100271396
1714	Cyb5b	0.946298042694862	1.0	0.26036116	0.201780415430267	0.2178855627131489	0.3056933138536954	0.2612284028459427
1715	Hnrnpd	0.9463079853642438	1.0	0.20689827	0.2332344213649851	0.2523683213338386	0.3464742083662264	0.3065666419762067
1716	Dpp10	0.9464670692106346	1.0	0.7367052	0.0094955489614243	0.0083364910951117	0.0143180160696364	0.0086169349439945
1717	Gm9947	0.9465267262036816	1.0	0.24816751	0.1353115727002967	0.1405835543766578	0.1992216560439214	0.1702601876595839
1718	Cldn18	0.9470835392195396	1.0	0.6398708	0.0094955489614243	0.0083364910951117	0.0158879649769338	0.0102253981282826
1719	Gm43080	0.9472724638075624	1.0	1.116787	0.0053412462908011	0.0041682455475558	0.006945808426694	0.0032088433862437
1720	Gm19426	0.9474315604975398	1.0	0.9468403	0.0053412462908011	0.0041682455475558	0.0073884328881569	0.0038396909698323
1721	Gm9385	0.9474415041103292	1.0	5.0	0.001186943620178	0.0	0.0010893618264002	0.0
1722	Duoxa2	0.9474415041103292	1.0	5.0	0.001186943620178	0.0	0.001958873597	0.0
1723	Gm45424	0.9474415041103292	1.0	5.0	0.001186943620178	0.0	0.0017592445718191	0.0
1724	Gm4732	0.9474415041103292	1.0	5.0	0.001186943620178	0.0	0.0017443462208183	0.0
1725	Gm15077	0.9474415041103292	1.0	5.0	0.001186943620178	0.0	0.0010432435464076	0.0
1726	Lipo2	0.9474415041103292	1.0	5.0	0.001186943620178	0.0	0.0019601366868536	0.0
1727	Gm45131	0.9474415041103292	1.0	5.0	0.001186943620178	0.0	0.0019177652427642	0.0
1728	Gm45341	0.9474415041103292	1.0	5.0	0.001186943620178	0.0	0.001882877678573	0.0
1729	Or52b2	0.9474415041103292	1.0	5.0	0.001186943620178	0.0	0.0019196963082353	0.0
1730	Rab9b	0.9474415041103292	1.0	5.0	0.001186943620178	0.0	0.0015542966893998	0.0
1731	Gm12682	0.9474415041103292	1.0	5.0	0.001186943620178	0.0	0.0015821182122127	0.0
1732	H2-T3	0.9474415041103292	1.0	5.0	0.001186943620178	0.0	0.001505442953808	0.0
1733	BC147527	0.9474415041103292	1.0	5.0	0.001186943620178	0.0	0.0017413730246467	0.0
1734	Gm45047	0.9474415041103292	1.0	5.0	0.001186943620178	0.0	0.0016309119691258	0.0
1735	Gm15584	0.9474415041103292	1.0	5.0	0.001186943620178	0.0	0.0021208943411396	0.0
1736	4930596I21Rik	0.9474415041103292	1.0	5.0	0.001186943620178	0.0	0.001415827201301	0.0
1737	Gm47113	0.9474415041103292	1.0	5.0	0.001186943620178	0.0	0.0014638996752757	0.0
1738	Gm45746	0.9474415041103292	1.0	5.0	0.001186943620178	0.0	0.0015249878562821	0.0
1739	Pigr	0.9474415041103292	1.0	5.0	0.001186943620178	0.0	0.002540152975559	0.0
1740	Gm45554	0.9474415041103292	1.0	5.0	0.001186943620178	0.0	0.0017225093039958	0.0
1741	Adam34	0.9474415041103292	1.0	5.0	0.001186943620178	0.0	0.0015412711070571	0.0
1742	Gm24144	0.9474415041103292	1.0	5.0	0.001186943620178	0.0	0.0014061981031404	0.0
1743	Gm54535	0.9474415041103292	1.0	5.0	0.001186943620178	0.0	0.001632757014869	0.0
1744	Gm14121	0.9474415041103292	1.0	5.0	0.001186943620178	0.0	0.0017143088837503	0.0
1745	Gm12268	0.9474415041103292	1.0	5.0	0.001186943620178	0.0	0.0013631347652746	0.0
1746	Gm37661	0.9474415041103292	1.0	5.0	0.001186943620178	0.0	0.0015464053019898	0.0
1747	A230085B16Rik	0.9474415041103292	1.0	5.0	0.001186943620178	0.0	0.0013557759005991	0.0
1748	Gm12519	0.9474415041103292	1.0	5.0	0.001186943620178	0.0	0.0011315939517218	0.0
1749	Mmp13	0.9474415041103292	1.0	5.0	0.001186943620178	0.0	0.0019396217917272	0.0
1750	Gm34664	0.9474415041103292	1.0	5.0	0.001186943620178	0.0	0.0014808754286409	0.0
1751	Acta1	0.9474415041103292	1.0	5.0	0.001186943620178	0.0	0.002176046676991	0.0
1752	Vstm2l	0.9474415041103292	1.0	5.0	0.001186943620178	0.0	0.002077479603999	0.0
1753	Gm45177	0.9474415041103292	1.0	5.0	0.001186943620178	0.0	0.0019468204219214	0.0
1754	Rnf39	0.9474415041103292	1.0	5.0	0.001186943620178	0.0	0.0014266460753219	0.0
1755	Ntf5	0.9474415041103292	1.0	5.0	0.001186943620178	0.0	0.0010835908571653	0.0
1756	Gm48755	0.9474415041103292	1.0	5.0	0.001186943620178	0.0	0.0015267023377615	0.0
1757	Dynlt5	0.9474415041103292	1.0	5.0	0.001186943620178	0.0	0.0011260833053962	0.0
1758	Golga7b	0.9474415041103292	1.0	5.0	0.001186943620178	0.0	0.0015550482771022	0.0
1759	C130071C03Rik	0.9474415041103292	1.0	5.0	0.001186943620178	0.0	0.0017715962369603	0.0
1760	Myh3	0.9474415041103292	1.0	5.0	0.001186943620178	0.0	0.0013813946769119	0.0
1761	Zyg11a	0.9474415041103292	1.0	5.0	0.001186943620178	0.0	0.0016411970188883	0.0
1762	Gm37559	0.9474415041103292	1.0	5.0	0.001186943620178	0.0	0.0018317085471941	0.0
1763	Gm9899	0.9474415041103292	1.0	5.0	0.001186943620178	0.0	0.0010272808435111	0.0
1764	Gm44746	0.9474415041103292	1.0	5.0	0.001186943620178	0.0	0.0021587869294827	0.0
1765	5530401A14Rik	0.9474415041103292	1.0	5.0	0.001186943620178	0.0	0.0016508808229653	0.0
1766	Trim54	0.9474415041103292	1.0	5.0	0.001186943620178	0.0	0.0014644646938685	0.0
1767	Unc93a2	0.9474415041103292	1.0	5.0	0.001186943620178	0.0	0.0019812636259727	0.0
1768	Or1af1	0.9474415041103292	1.0	5.0	0.001186943620178	0.0	0.0013780033431266	0.0
1769	Gm19272	0.9474415041103292	1.0	5.0	0.001186943620178	0.0	0.0014285281691722	0.0
1770	Otx1	0.9474415041103292	1.0	5.0	0.001186943620178	0.0	0.0014373216359265	0.0
1771	C030017D09Rik	0.9474415041103292	1.0	5.0	0.001186943620178	0.0	0.0012691836668378	0.0
1772	Gm45321	0.9474415041103292	1.0	5.0	0.001186943620178	0.0	0.0019561491507757	0.0
1773	Gm10417	0.9474415041103292	1.0	5.0	0.001186943620178	0.0	0.0013460800448511	0.0
1774	Gm28818	0.9474415041103292	1.0	5.0	0.001186943620178	0.0	0.001106852148957	0.0
1775	Gm13670	0.9474415041103292	1.0	5.0	0.001186943620178	0.0	0.0013338616273189	0.0
1776	Gm47015	0.9474415041103292	1.0	5.0	0.001186943620178	0.0	0.0016246862412783	0.0
1777	Gm49146	0.9474415041103292	1.0	5.0	0.001186943620178	0.0	0.0026074131740949	0.0
1778	Il23a	0.9474415041103292	1.0	5.0	0.001186943620178	0.0	0.0028174353853008	0.0
1779	Gm11419	0.9474415041103292	1.0	5.0	0.001186943620178	0.0	0.0016227819372441	0.0
1780	Gm41757	0.9474415041103292	1.0	5.0	0.001186943620178	0.0	0.0012579941580556	0.0
1781	P2rx1	0.9474415041103292	1.0	5.0	0.001186943620178	0.0	0.0014193012785801	0.0
1782	Spink2	0.9474415041103292	1.0	5.0	0.001186943620178	0.0	0.0020373793600103	0.0
1783	Chrnb3	0.9474415041103292	1.0	5.0	0.001186943620178	0.0	0.0012298014062582	0.0
1784	Gm54897	0.9474415041103292	1.0	5.0	0.001186943620178	0.0	0.0014648189205573	0.0
1785	Gm54758	0.9474415041103292	1.0	5.0	0.001186943620178	0.0	0.0019334510145723	0.0
1786	Or2d2	0.9474415041103292	1.0	5.0	0.001186943620178	0.0	0.0013053283395432	0.0
1787	Phyhip	0.9474415041103292	1.0	5.0	0.001186943620178	0.0	0.0017737305769756	0.0
1788	4930455J16Rik	0.9474415041103292	1.0	5.0	0.001186943620178	0.0	0.0013634405630548	0.0
1789	Gm48845	0.9474415041103292	1.0	5.0	0.001186943620178	0.0	0.0014907561519455	0.0
1790	Gm25259	0.9474415041103292	1.0	5.0	0.001186943620178	0.0	0.0015203941881392	0.0
1791	Gm57288	0.9474415041103292	1.0	5.0	0.001186943620178	0.0	0.0013678439326684	0.0
1792	Gm8126	0.9474415041103292	1.0	5.0	0.001186943620178	0.0	0.0019334510145723	0.0
1793	Akr1b7	0.9474415041103292	1.0	5.0	0.001186943620178	0.0	0.0013350607821071	0.0
1794	Gm48591	0.9474415041103292	1.0	5.0	0.001186943620178	0.0	0.0017724733823733	0.0
1795	Onecut2	0.9474415041103292	1.0	5.0	0.001186943620178	0.0	0.0012554538156487	0.0
1796	Vmn1r15	0.9474415041103292	1.0	5.0	0.001186943620178	0.0	0.00159709079721	0.0
1797	3830432H09Rik	0.9474415041103292	1.0	5.0	0.001186943620178	0.0	0.0014723006310571	0.0
1798	Gal3st2	0.9474415041103292	1.0	5.0	0.001186943620178	0.0	0.0012193720704072	0.0
1799	Cytl1	0.9474415041103292	1.0	5.0	0.001186943620178	0.0	0.0018175303096063	0.0
1800	Gm47206	0.9474415041103292	1.0	5.0	0.001186943620178	0.0	0.0019124381861714	0.0
1801	Gm21647	0.9474415041103292	1.0	5.0	0.001186943620178	0.0	0.0018078135433294	0.0
1802	5430401F13Rik	0.9474415041103292	1.0	5.0	0.001186943620178	0.0	0.0014455479202108	0.0
1803	Gm56244	0.9474415041103292	1.0	5.0	0.001186943620178	0.0	0.00181347339179	0.0
1804	Gm49702	0.9474415041103292	1.0	5.0	0.001186943620178	0.0	0.0025265233471614	0.0
1805	Gm30842	0.9474415041103292	1.0	5.0	0.001186943620178	0.0	0.0014925649045565	0.0
1806	Gm14269	0.9474415041103292	1.0	5.0	0.001186943620178	0.0	0.0010403091463554	0.0
1807	Gm27162	0.9474415041103292	1.0	5.0	0.001186943620178	0.0	0.0019137753022086	0.0
1808	Slc7a13	0.9474415041103292	1.0	5.0	0.001186943620178	0.0	0.0017399073104172	0.0
1809	Gm27246	0.9474415041103292	1.0	5.0	0.001186943620178	0.0	0.001601676938157	0.0
1810	Gm20646	0.9474415041103292	1.0	5.0	0.001186943620178	0.0	0.0019630169049612	0.0
1811	Irgc1	0.9474415041103292	1.0	5.0	0.001186943620178	0.0	0.0014714261654711	0.0
1812	Gm30849	0.9474415041103292	1.0	5.0	0.001186943620178	0.0	0.0011920491147383	0.0
1813	Unc5d	0.9475111096289968	1.0	0.7826397	0.0053412462908011	0.0041682455475558	0.0067421746786243	0.0039247704659063
1814	Cdca2	0.9478392553185482	1.0	0.43655512	0.0094955489614243	0.0083364910951117	0.0132372548126112	0.0097978328008375
1815	Gm14164	0.9479884153784756	1.0	0.42425787	0.0053412462908011	0.0041682455475558	0.0069560878748675	0.0051884176535875
1816	1700007E05Rik	0.9487839663576322	1.0	0.7602425	0.0083086053412462	0.0071996968548692	0.0117202868012749	0.0069362201820626
1817	5430420F09Rik	0.9488436347492732	1.0	0.37112486	0.0373887240356083	0.0367563471011746	0.0498866078577142	0.0387875363138691
1818	Polr3f	0.9490226416441484	1.0	0.30288595	0.0718100890207715	0.0723758999621068	0.1024568174223906	0.0838431814262497
1819	Gm43196	0.949320992182092	1.0	0.73137945	0.0083086053412462	0.0071996968548692	0.011250342190766	0.0067915395525919
1820	Slc14a1	0.9494204439424188	1.0	0.90378785	0.0083086053412462	0.0071996968548692	0.0118124509452872	0.0063308911499688
1821	Dynlt2a3	0.9494801153769208	1.0	0.6797619	0.0083086053412462	0.0071996968548692	0.0113795311240795	0.0071190527940774
1822	Gm26705	0.9496591313790208	1.0	0.646903	0.0083086053412462	0.0071996968548692	0.0128243315090082	0.0082092112611093
1823	Gm44178	0.9498182588475864	1.0	1.2396214	0.0041543026706231	0.0030314513073133	0.0063926631643402	0.0027121788907049
1824	Gm56466	0.9499177145321176	1.0	0.89524436	0.0041543026706231	0.0030314513073133	0.00555710136263	0.0029916468392644
1825	Lrrc24	0.949997279641564	1.0	0.9168771	0.0041543026706231	0.0030314513073133	0.0061301388669545	0.0032515340984646
1826	Gm17970	0.9500171709968536	1.0	0.8963419	0.0041543026706231	0.0030314513073133	0.0049347566816398	0.002654210646315
1827	1700095J12Rik	0.9500171709968536	1.0	0.80432636	0.0041543026706231	0.0030314513073133	0.0060291559943541	0.0034569182592473
1828	Lingo2	0.9500470080881832	1.0	0.8204833	0.0041543026706231	0.0030314513073133	0.0048451401555853	0.002746453119133
1829	Itga3	0.9501166282402496	1.0	0.6713566	0.0041543026706231	0.0030314513073133	0.0055257296355325	0.0034732585963457
1830	Ctnna1	0.9502260321054926	1.0	-0.0154618565	0.5008902077151335	0.5915119363395226	0.8767277847906411	0.8829991320033915
1831	Pmaip1	0.950295653235652	1.0	0.5343264	0.0041543026706231	0.0030314513073133	0.0053702294148686	0.003711120752338
1832	Zfp13	0.9505641954300108	1.0	0.4875246	0.0272997032640949	0.026525198938992	0.0391151030106042	0.0280543496212822
1833	Gm28941	0.9508526358916284	1.0	0.6508473	0.0112759643916913	0.0102311481621826	0.0156696832884385	0.0100084676191331
1834	Rab27b	0.9514494296614432	1.0	0.033989526	0.0083086053412462	0.0071996968548692	0.0113858402328839	0.0111221967808294
1835	Gm48978	0.951698101788146	1.0	0.6977714	0.0142433234421364	0.013262599469496	0.0196755393722898	0.0121761310961116
1836	8030462N17Rik	0.9517179957617878	1.0	0.1827937	0.2759643916913946	0.3050397877984085	0.4362259481668416	0.3932437870739725
1837	Bmx	0.9522849866116546	1.0	1.3841081	0.0029673590504451	0.0018946570670708	0.0048156987732582	0.0018477617132712
1838	Gm13387	0.9523048814677278	1.0	1.4493073	0.0029673590504451	0.0018946570670708	0.0043717050725872	0.0016031242402635
1839	Gm43614	0.9523048814677278	1.0	1.0443817	0.0029673590504451	0.0018946570670708	0.0038076109075218	0.0018479404161577
1840	A330008L17Rik	0.9523247763535252	1.0	1.6918521	0.0029673590504451	0.0018946570670708	0.0043132652656206	0.0013370704881634
1841	Gabra2	0.9523247763535252	1.0	1.2575358	0.0029673590504451	0.0018946570670708	0.0052427720688749	0.0021961744555186
1842	Zfp980	0.9523446712690348	1.0	1.374523	0.0029673590504451	0.0018946570670708	0.0036689945969273	0.0014166531310681
1843	Gm49730	0.9523446712690348	1.0	1.2198514	0.0029673590504451	0.0018946570670708	0.0050704099406538	0.0021800131564615
1844	Tubg1	0.9523546187379276	1.0	0.67326224	0.0071216617210682	0.0060629026146267	0.0105901137520178	0.0066540246446152
1845	Gm48074	0.9523645662142438	1.0	1.3443317	0.0029673590504451	0.0018946570670708	0.0041032651150863	0.0016180247907664
1846	Cdh12	0.95238446118914	1.0	1.0917633	0.0029673590504451	0.0018946570670708	0.0040301610100968	0.0018929237463223
1847	Gm56930	0.95238446118914	1.0	0.9134855	0.0029673590504451	0.0018946570670708	0.0047458656708596	0.0025223882238027
1848	Gm44175	0.9524043561937112	1.0	0.930797	0.0029673590504451	0.0018946570670708	0.0030063496189304	0.0015781627631875
1849	Tmem236	0.9524043561937112	1.0	0.9255053	0.0029673590504451	0.0018946570670708	0.0037893980585922	0.0019968925952957
1850	Usp43	0.9524043561937112	1.0	1.01988	0.0029673590504451	0.0018946570670708	0.0045870726151534	0.0022647777188253
1851	Myh14	0.9524242512279446	1.0	0.847899	0.0029673590504451	0.0018946570670708	0.0038990964996515	0.0021681878538563
1852	Gm28792	0.9524242512279446	1.0	0.85582256	0.0029673590504451	0.0018946570670708	0.0042503883327154	0.0023507854015072
1853	Aldh1a7	0.952434198756181	1.0	0.40055093	0.0071216617210682	0.0060629026146267	0.0099033723547665	0.0075114779967211
1854	Kcng4	0.9525436220555648	1.0	0.4987936	0.0029673590504451	0.0018946570670708	0.0039439169437379	0.0027927110178942
1855	Rbm12b1	0.9526629939479166	1.0	0.44432095	0.0652818991097922	0.0663129973474801	0.0899665010590026	0.0668962861131185
1856	Hs3st5	0.9531106479813904	1.0	0.20443314	0.0071216617210682	0.0060629026146267	0.0119948413931918	0.0104183028219995
1857	Scd4	0.9543343107412549	1.0	0.37770364	0.0100890207715133	0.0090943539219401	0.0127145523352171	0.009800200637993
1858	Gm45643	0.954433800289092	1.0	0.4402765	0.0278931750741839	0.0272830617658203	0.0368467684107305	0.0272866370844792
1859	Trim66	0.954463647291966	1.0	0.8228387	0.0059347181008902	0.0049261083743842	0.0083653483297666	0.0047377640976948
1860	Acaa1b	0.9545730868485384	1.0	0.72805953	0.0059347181008902	0.0049261083743842	0.0094316584725224	0.005704671046843
1861	Gm57193	0.9546327815132568	1.0	0.8034676	0.0059347181008902	0.0049261083743842	0.0069624087979944	0.0039951818630449
1862	Brinp1	0.9546526797913996	1.0	2.1063976	0.001780415430267	0.0007578628268283	0.0034128376816082	0.0007935883390299
1863	Crb2	0.9546526797913996	1.0	2.1083012	0.001780415430267	0.0007578628268283	0.0028429344889321	0.00066005265632
1864	Gm35933	0.9546526797913996	1.0	2.2575257	0.001780415430267	0.0007578628268283	0.0030698477572734	0.0006427773183345
1865	Efcab15	0.9546526797913996	1.0	2.2129946	0.001780415430267	0.0007578628268283	0.0022971657229374	0.0004959125369849
1866	Gm48718	0.9546526797913996	1.0	2.7714152	0.001780415430267	0.0007578628268283	0.0030600290700614	0.0004487586014793
1867	Ly6m	0.9546526797913996	1.0	1.7369125	0.001780415430267	0.0007578628268283	0.0022543883437397	0.0006768744810662
1868	4930432J09Rik	0.9546526797913996	1.0	2.0827723	0.001780415430267	0.0007578628268283	0.0027597513445702	0.0006521542513979
1869	4931429P17Rik	0.9546526797913996	1.0	1.6966639	0.001780415430267	0.0007578628268283	0.002207844260031	0.0006816363943801
1870	Gm7871	0.9546526797913996	1.0	2.2513125	0.001780415430267	0.0007578628268283	0.0027781062894087	0.0005841336988772
1871	St6gal2	0.9546526797913996	1.0	2.0365288	0.001780415430267	0.0007578628268283	0.002618447059682	0.0006388766111897
1872	Gm33206	0.9546526797913996	1.0	1.9513123	0.001780415430267	0.0007578628268283	0.0036822629251219	0.0009534626930354
1873	Gm18146	0.9546526797913996	1.0	1.77776	0.001780415430267	0.0007578628268283	0.0020948239965104	0.0006113784519858
1874	Sult2a8	0.9546526797913996	1.0	2.4274054	0.001780415430267	0.0007578628268283	0.0031423784629699	0.0005849134203691
1875	Gm45266	0.9546526797913996	1.0	2.2764688	0.001780415430267	0.0007578628268283	0.0030112624948793	0.0006222739584522
1876	Cnbd1	0.9546526797913996	1.0	2.0483341	0.001780415430267	0.0007578628268283	0.0025507181008118	0.0006172652709861
1877	Gm41289	0.9546526797913996	1.0	1.685259	0.001780415430267	0.0007578628268283	0.0025859892922273	0.000804821794405
1878	Gm26756	0.9546526797913996	1.0	2.4130008	0.001780415430267	0.0007578628268283	0.0026493948215202	0.0004979980711747
1879	Rimbp2	0.9546526797913996	1.0	3.4707217	0.001780415430267	0.0007578628268283	0.0028322356587445	0.0002557973929622
1880	Peg12	0.9546725780978068	1.0	1.4855871	0.001780415430267	0.0007578628268283	0.0025392067150899	0.0009074984279789
1881	Nog	0.9546725780978068	1.0	1.5156311	0.001780415430267	0.0007578628268283	0.0026998356877678	0.0009450782457766
1882	Gm7399	0.9546725780978068	1.0	1.8389066	0.001780415430267	0.0007578628268283	0.0026116190136068	0.0007307214971435
1883	Mycbpap	0.9546725780978068	1.0	1.7205465	0.001780415430267	0.0007578628268283	0.002439909733152	0.0007409795992096
1884	Gm33148	0.9546725780978068	1.0	1.9250914	0.001780415430267	0.0007578628268283	0.0031040995706298	0.0008183168824329
1885	Gm43651	0.9546725780978068	1.0	1.6513679	0.001780415430267	0.0007578628268283	0.0027004263142151	0.0008604396173036
1886	Tmem266	0.9546725780978068	1.0	2.0146973	0.001780415430267	0.0007578628268283	0.0031516590022117	0.0007808532637446
1887	Gm42535	0.9546725780978068	1.0	2.0543094	0.001780415430267	0.0007578628268283	0.0023237277600153	0.0005599626214734
1888	Xirp2	0.9546725780978068	1.0	2.075835	0.001780415430267	0.0007578628268283	0.0030139938857135	0.0007157354888524
1889	Gm46364	0.9546725780978068	1.0	1.8419672	0.001780415430267	0.0007578628268283	0.0021316633700229	0.0005950650676549
1890	1700060C16Rik	0.9546725780978068	1.0	1.9033551	0.001780415430267	0.0007578628268283	0.0023415920053754	0.0006264930438797
1891	Scarletltr	0.9546924764324658	1.0	1.2346328	0.001780415430267	0.0007578628268283	0.0020779442287927	0.0008835507845222
1892	Gm53681	0.9546924764324658	1.0	1.8938171	0.001780415430267	0.0007578628268283	0.0027498964166489	0.0007407242889431
1893	Pgbd5	0.9546924764324658	1.0	1.1115539	0.001780415430267	0.0007578628268283	0.001920638213745	0.000889320389537
1894	Mall	0.9546924764324658	1.0	1.7453047	0.001780415430267	0.0007578628268283	0.002473056564002	0.0007382804515096
1895	Gm43016	0.9546924764324658	1.0	1.4856788	0.001780415430267	0.0007578628268283	0.0025903890893904	0.0009257471702115
1896	Gm33104	0.9546924764324658	1.0	1.5315883	0.001780415430267	0.0007578628268283	0.0036398154016085	0.0012604974722118
1897	Gm56938	0.9546924764324658	1.0	1.2906122	0.001780415430267	0.0007578628268283	0.001825506558013	0.0007466281870469
1898	Gm13245	0.9546924764324658	1.0	1.6363734	0.001780415430267	0.0007578628268283	0.0032282041569055	0.0010395338986449
1899	Gm18811	0.9547123747953644	1.0	1.6908001	0.001780415430267	0.0007578628268283	0.0026967169868258	0.0008360988294619
1900	Ppp1r1c	0.9547123747953644	1.0	1.26553	0.001780415430267	0.0007578628268283	0.0019350230170966	0.0008053203731233
1901	F9	0.9547123747953644	1.0	1.2099345	0.001780415430267	0.0007578628268283	0.0020138042776323	0.0008710410147311
1902	Cd200l1	0.9547123747953644	1.0	1.5203978	0.001780415430267	0.0007578628268283	0.002520926012503	0.0008794901354829
1903	Gm48807	0.9547123747953644	1.0	1.381419	0.001780415430267	0.0007578628268283	0.0020737752595786	0.0007965081677419
1904	Gm50218	0.9547123747953644	1.0	1.2234162	0.001780415430267	0.0007578628268283	0.0024540863209801	0.0010517420280661
1905	Gm49626	0.9547123747953644	1.0	1.4266287	0.001780415430267	0.0007578628268283	0.0019375981115102	0.0007212228476084
1906	Kcnc3	0.9547123747953644	1.0	1.2219998	0.001780415430267	0.0007578628268283	0.0023666500544673	0.0010152400986398
1907	Gm57019	0.9547123747953644	1.0	1.0135254	0.001780415430267	0.0007578628268283	0.0020485174076472	0.0010152251027816
1908	Exoc3l	0.9547322731864906	1.0	1.5208626	0.001780415430267	0.0007578628268283	0.0022250644240612	0.0007759464175886
1909	n-R5s33	0.9547322731864906	1.0	0.80911344	0.001780415430267	0.0007578628268283	0.001484274455757	0.0008473930703018
1910	Gm23412	0.9547521716058314	1.0	0.96185833	0.001780415430267	0.0007578628268283	0.0015974361881149	0.0008204343062532
1911	Tfap2c	0.9547521716058314	1.0	0.84636897	0.001780415430267	0.0007578628268283	0.0015488697186462	0.0008617503295638
1912	Elavl4	0.9547521716058314	1.0	0.72536284	0.001780415430267	0.0007578628268283	0.0021002945175254	0.001270879108266
1913	Gm53043	0.9547521716058314	1.0	0.64791733	0.001780415430267	0.0007578628268283	0.0019298961509632	0.0012320911082485
1914	Gm6517	0.9547521716058314	1.0	0.8817552	0.001780415430267	0.0007578628268283	0.0018380509412195	0.000997941455123
1915	4931415C17Rik	0.9547720700533748	1.0	0.7679832	0.001780415430267	0.0007578628268283	0.0023437507219957	0.0013770043033316
1916	Gm49497	0.9547720700533748	1.0	0.61196667	0.001780415430267	0.0007578628268283	0.0018580114817134	0.001216094648143
1917	Gm29521	0.9547720700533748	1.0	0.818998	0.001780415430267	0.0007578628268283	0.0022330273916555	0.001266370868779
1918	Gm42874	0.9547919685291082	1.0	0.5540381	0.0059347181008902	0.0049261083743842	0.0077830979462278	0.0053077258848138
1919	Gm42732	0.9550009042231744	1.0	0.59658384	0.0130563798219584	0.0121258052292535	0.0201679156070661	0.0133828572265282
1920	Gm49883	0.9564237382908864	1.0	0.35993674	0.0261127596439169	0.0253884046987495	0.036316818985947	0.0284107102069134
1921	Gpc5	0.9570804780467916	1.0	0.40256548	0.0089020771513353	0.0079575596816976	0.0126024228570674	0.0095484776144016
1922	Serpinb6c	0.957110330549506	1.0	0.641843	0.0047477744807121	0.0037893141341417	0.0061093141133456	0.0039197130624931
1923	Lrrn1	0.9571202813971142	1.0	0.40953678	0.0089020771513353	0.0079575596816976	0.0137682114194791	0.0103831993147425
1924	Gm49163	0.9571899375173896	1.0	0.81647116	0.0047477744807121	0.0037893141341417	0.0064089112317369	0.0036442045993376
1925	Gm54970	0.9572098393261064	1.0	0.7808865	0.0047477744807121	0.0037893141341417	0.0057173791969245	0.0033315409810854
1926	Gjc2	0.957229741161497	1.0	0.5816538	0.0047477744807121	0.0037893141341417	0.0074509040438514	0.0049848233037887
1927	Gm25541	0.9573889568033884	1.0	0.5209817	0.0047477744807121	0.0037893141341417	0.0053194894995489	0.0037101248737449
1928	Lrrc3b	0.9574088588782852	1.0	0.4995987	0.0047477744807121	0.0037893141341417	0.0065137979622351	0.0046116198200204
1929	Gm20619	0.9574984185436952	1.0	0.3992958	0.0089020771513353	0.0079575596816976	0.0130408462376529	0.0099034912363145
1930	Myom1	0.9575780275856064	1.0	0.22688772	0.0172106824925816	0.0162940507768094	0.0231902312853131	0.0198487546618044
1931	Gm43081	0.9576277834517132	1.0	0.2405884	0.0047477744807121	0.0037893141341417	0.004415268063516	0.0037383488425221
1932	Agpat1	0.9578168572468512	1.0	0.4338239	0.0278931750741839	0.0272830617658203	0.0368855590428099	0.0274362808877301
1933	Mis18a	0.9578765652546584	1.0	0.61553746	0.0148367952522255	0.0140204622963243	0.0213587344909523	0.0139921553529344
1934	Tmem132c	0.9581751088319514	1.0	0.34850588	0.029080118694362	0.0284198560060629	0.0444805523331069	0.0351002218371142
1935	Gm19552	0.9584338513457432	1.0	0.8650738	0.0077151335311572	0.006820765441455	0.0106812804887264	0.0058783373459604
1936	Dmrt2	0.9589911577519002	1.0	0.40433788	0.0118694362017804	0.0109890109890109	0.0164739586540675	0.0124724321564379
1937	Ubap1l	0.9592698184881648	1.0	0.5871405	0.0077151335311572	0.006820765441455	0.0103448626932159	0.0068980658967389
1938	Gm48602	0.9593792937123607	1.0	0.32857534	0.0427299703264094	0.0424403183023872	0.0592843233861868	0.0474911275161476
1939	Gm48353	0.9594290554312658	1.0	1.2063882	0.0035608308605341	0.0026525198938992	0.0055829218436601	0.0024231984150349
1940	Syt1	0.9594489601631008	1.0	1.2075949	0.0035608308605341	0.0026525198938992	0.007243456486535	0.0031427852749589
1941	Gm42883	0.9594887697026	1.0	0.8780653	0.0035608308605341	0.0026525198938992	0.004459454804867	0.002428839923051
1942	Gm37161	0.9594887697026	1.0	0.93673474	0.0035608308605341	0.0026525198938992	0.0043164579614416	0.0022573014106538
1943	Sfrp5	0.959508674510239	1.0	1.0044453	0.0035608308605341	0.0026525198938992	0.006369520672951	0.0031800331063365
1944	Tsx	0.9595285793431212	1.0	0.6982957	0.0035608308605341	0.0026525198938992	0.004273393329613	0.0026358496590451
1945	Gm12320	0.9595484842012344	1.0	0.9030128	0.0035608308605341	0.0026525198938992	0.0053073571972119	0.0028417121201931
1946	Ryr1	0.9595882939931036	1.0	0.7797092	0.0035608308605341	0.0026525198938992	0.0046551032893079	0.0027141580258753
1947	Adra1b	0.959648008869829	1.0	0.15955798	0.1614243323442136	0.1667298219022357	0.276966728110136	0.2513112058670704
1948	Gm38973	0.959667913879067	1.0	0.58196557	0.0035608308605341	0.0026525198938992	0.0042683962585901	0.0028535336453306
1949	E430014B02Rik	0.9597077239729628	1.0	0.5000144	0.0035608308605341	0.0026525198938992	0.0037403225340208	0.0026462286809226
1950	Irf4	0.959727629057596	1.0	0.48311487	0.0148367952522255	0.0140204622963243	0.0212406462923474	0.0152420083609498
1951	Zfp963	0.9597674393021708	1.0	0.35669586	0.0118694362017804	0.0109890109890109	0.0139423755895263	0.0109048967710018
1952	Mme	0.9599465866428932	1.0	0.2733685	0.029080118694362	0.0284198560060629	0.0432386631230082	0.0359072894076535
1953	Rmi2	0.9601456416155176	1.0	0.25261483	0.0077151335311572	0.006820765441455	0.0099369411147284	0.0083474484542166
1954	Zfp78	0.9612006741556446	1.0	0.48669484	0.0207715133531157	0.0200833649109511	0.0277606922986275	0.0198900745626242
1955	Fitm2	0.9612603950279852	1.0	0.3229589	0.0148367952522255	0.0140204622963243	0.018839815440387	0.0150894362493248
1956	Rxrg	0.9618277541095784	1.0	1.1684823	0.002373887240356	0.0015157256536566	0.0036075898462769	0.0016065842237598
1957	Gm47956	0.9618277541095784	1.0	1.133722	0.002373887240356	0.0015157256536566	0.0031282739867959	0.0014268879794838
1958	Gm37391	0.9618277541095784	1.0	1.6573552	0.002373887240356	0.0015157256536566	0.0028573868392563	0.0009067317381105
1959	D730045B01Rik	0.9618377079510632	1.0	0.5978198	0.0065281899109792	0.0056839712012125	0.0092851047693825	0.0061448018186852
1960	Gm12648	0.9618675695112014	1.0	1.2556964	0.002373887240356	0.0015157256536566	0.0038019861669493	0.0015939980025181
1961	Cdh20	0.9618874772476816	1.0	1.1650603	0.002373887240356	0.0015157256536566	0.0028930794452318	0.0012911897386865
1962	Gm29036	0.9618874772476816	1.0	1.2771204	0.002373887240356	0.0015157256536566	0.0035227979300682	0.0014550744310449
1963	Colq	0.9618874772476816	1.0	1.066215	0.002373887240356	0.0015157256536566	0.0034449858075019	0.0016467028831752
1964	Adrb1	0.9618874772476816	1.0	1.192055	0.002373887240356	0.0015157256536566	0.0034054905827452	0.0014919384742439
1965	Psg16	0.9619073850079242	1.0	0.9603538	0.002373887240356	0.0015157256536566	0.0028273110067213	0.0014540403182537
1966	Gm15354	0.9619073850079242	1.0	1.137454	0.002373887240356	0.0015157256536566	0.0033755287602995	0.0015357960567247
1967	2010013B24Rik	0.9619073850079242	1.0	1.1827261	0.002373887240356	0.0015157256536566	0.0040022965067489	0.0017650585570344
1968	Cdcp3	0.9619073850079242	1.0	0.98136246	0.002373887240356	0.0015157256536566	0.0029356720247009	0.0014879979048277
1969	Trim30b	0.9619272927919168	1.0	1.1334614	0.002373887240356	0.0015157256536566	0.0035631259420383	0.0016257211336357
1970	Tgm3	0.9619272927919168	1.0	1.08757	0.002373887240356	0.0015157256536566	0.0029084256896003	0.0013696225394377
1971	Gm45159	0.9619272927919168	1.0	0.9514126	0.002373887240356	0.0015157256536566	0.00330510541515	0.0017105188366488
1972	Gm38283	0.9619272927919168	1.0	0.8832808	0.002373887240356	0.0015157256536566	0.0034957410115922	0.0018966731950252
1973	Gm48298	0.9619272927919168	1.0	0.38128948	0.0106824925816023	0.0098522167487684	0.0139970969764613	0.0107637092815682
1974	Gm45484	0.9619372466928158	1.0	0.5788638	0.0065281899109792	0.0056839712012125	0.0095221206136952	0.0063849928484904
1975	Rnu11	0.9619472005996474	1.0	0.8961502	0.002373887240356	0.0015157256536566	0.0026541790518628	0.0014270150951076
1976	Gm57281	0.9619870162862724	1.0	0.82822204	0.002373887240356	0.0015157256536566	0.0029677844071531	0.0016726070099408
1977	Gm34084	0.9620766019276478	1.0	0.5303227	0.0065281899109792	0.0056839712012125	0.0090049504725063	0.0062436513320137
1978	Gm38312	0.9622358664716106	1.0	0.44929454	0.0065281899109792	0.0056839712012125	0.0081013879746377	0.0059398871163514
1979	Gm20712	0.9625046288033138	1.0	0.6273278	0.0166172106824925	0.0159151193633952	0.0232590573283213	0.0151189238668573
1980	Gm48604	0.963012302585642	1.0	0.7042666	0.0094955489614243	0.0087154225085259	0.0132565513135459	0.0081570752676356
1981	Fsd2	0.963370669590643	1.0	0.6082969	0.0094955489614243	0.0087154225085259	0.013280990733692	0.0087318147603615
1982	Gm37215	0.963898278904926	1.0	0.43353978	0.0255192878338278	0.0250094732853353	0.0345871605819608	0.0257241294522838
1983	Gm29506	0.9641073360376232	1.0	1.0071155	0.0053412462908011	0.00454717696097	0.0081144873797015	0.004045512210877
1984	Psd2	0.9641272463696504	1.0	0.85378766	0.0053412462908011	0.00454717696097	0.008311438794392	0.0046075031013392
1985	D830013O20Rik	0.9641869774998904	1.0	2.2054207	0.001186943620178	0.0003789314134141	0.001556699392842	0.0003377308026521
1986	Inpp5j	0.9641869774998904	1.0	4.494681	0.001186943620178	0.0003789314134141	0.0024485541762828	0.0001087377443923
1987	Mypn	0.9641869774998904	1.0	2.8285222	0.001186943620178	0.0003789314134141	0.0019248407331072	0.0002711955638806
1988	Zfp345	0.9641869774998904	1.0	2.3255277	0.001186943620178	0.0003789314134141	0.0016557149393969	0.0003305359713573
1989	Gm13840	0.9641869774998904	1.0	1.9497151	0.001186943620178	0.0003789314134141	0.0012088994243681	0.0003130840590292
1990	Gm20634	0.9641869774998904	1.0	2.2383204	0.001186943620178	0.0003789314134141	0.0014020266995494	0.0002972990270359
1991	Gm2673	0.9641869774998904	1.0	3.4184783	0.001186943620178	0.0003789314134141	0.0022793161375695	0.0002133963115587
1992	A530058O07Rik	0.9641869774998904	1.0	2.4811764	0.001186943620178	0.0003789314134141	0.0012585984436587	0.0002255285192918
1993	Gm20659	0.9641869774998904	1.0	2.180848	0.001186943620178	0.0003789314134141	0.0011545471329967	0.0002547446811534
1994	Stc1	0.9641869774998904	1.0	2.5859025	0.001186943620178	0.0003789314134141	0.001390550675189	0.0002317409026029
1995	Gm56705	0.9641869774998904	1.0	2.0613778	0.001186943620178	0.0003789314134141	0.0017715153319988	0.0004247174562818
1996	Gm28638	0.9641869774998904	1.0	2.5668647	0.001186943620178	0.0003789314134141	0.0012366169984712	0.0002088110352595
1997	Gm43910	0.9641869774998904	1.0	2.3127854	0.001186943620178	0.0003789314134141	0.0012073598089055	0.0002431235070263
1998	Fam110d	0.9641869774998904	1.0	1.9110775	0.001186943620178	0.0003789314134141	0.0017486452467095	0.0004652518525741
[truncated: 30,926 more rows]
